# Supplementary material for: A genome‐wide siRNA screen for regulators of tumor suppressor p53 activity in human non‐small cell lung cancer cells identifies components of the RNA splicing machinery as targets for anticancer treatment
Source: Mol Oncol. 2017 Apr 11;11(5):534–51. doi: 10.1002/1878-0261.12052 (PMC5527466; doi:10.1002/1878-0261.12052)
Supplement: Supplementary file 2 — Table S1. Knockdown‐phenotype analysis of individual siRNAs targeting 14 candidate p53 pathway inhibitors in A549/PG13Luc cells. [file MOL2-11-534-s002.xlsx]

## Sheet: Custom_primers
Gene_symbol	siGenome_cat_no	Fold_induction_Luciferase_activity	knock_down_efficiency	Forward_Primer_Seq 5'->3'	Reverse_Primer_Seq 5'->3'
COX16	D-021166-01	2.25334	0.997127	CCCCATGTTGTTGCTGATTGTTGG	CCCAAGGCCTGGGTCCTCGAA
COX16	D-021166-02	1.47682	0.994234
COX16	D-021166-03	1.08375	0.747095
COX16	D-021166-04	6.39326	0.998176
CWC22	D-023101-01	6.98221	0.944061	TTGCTGTGCCCAACAGAGGACA	ATGCTCCCGCAGTTCATCCGT
CWC22	D-023101-02	12.5134	0.986585
CWC22	D-023101-03	14.7333	0.981094
CWC22	D-023101-04	11.3248	0.598075
PSMA2	D-011757-01	1.05185	0.998909	CCCCGTCCGTGGGAATTAAA	ATGGACGAACACCACCTGAC
PSMA2	D-011757-02	3.08948	0.996646
PSMA2	D-011757-03	1.03759	0.99545
PSMA2	D-011757-04	5.05687	0.991856
RYR2	D-006293-01	1.05871	0.584962	GCTGGTTGTGGACTGCAAAG	ATGCTGATAACGCCCACCAA
RYR2	D-006293-02	9.00309	0.917579
RYR2	D-006293-04	2.44787	0.486471
RYR2	D-006293-17	2.15541	0.577382
SF3A3	D-019808-02	1.48131	0.642751	AGCAGCAGCGGCGCTATCAT	CATGGCCCGAGTGCGGTGAT
SF3A3	D-019808-03	7.64656	0.992761
SF3A3	D-019808-04	6.79621	0.955806
SF3A3	D-019808-17	4.08351	0.970023
SF3B1	D-020061-05	5.61556	0.994307	AGCTCAAGGAGTGGGCCTCGAT	CCCGGTCTGCAATCTTTGGAGGTC
SF3B1	D-020061-06	11.6434	0.938003
SF3B1	D-020061-07	8.2752	0.991311
SF3B1	D-020061-08	7.57737	0.988926
SF3B6	D-020260-01	12.226	0.99372	CAAGCGGCCAAGAGGGCGAA	TCAGGTGTGTTCCCCACTCTGAT
SF3B6	D-020260-02	1.05494	0.806554
SF3B6	D-020260-04	1.33438	0.872815
SF3B6	D-020260-17	5.28717	0.994079
SNRPD3	D-019085-01	2.95328	0.942951	AGTGGCACAGCTGGAGCAGGT	TTTCCTCGGCCAGCCCCTGA
SNRPD3	D-019085-02	5.95936	0.976014
SNRPD3	D-019085-03	1.00472	0.778814
SNRPD3	D-019085-04	7.55598	0.990123
SOS1	D-005194-01	2.66885	0.988862	CCTCCGCCTGCTTCTGGTGC	CAGGCGGCCCAGCAATGGAA
SOS1	D-005194-03	1.9777	0.966352
SOS1	D-005194-04	1.61385	0.969251
SOS1	D-005194-05	4.50292	0.911816
TSHZ3	D-014119-01	0.741014	0.936039	GCACAAACCAAGTCACCGTC	TTCCGGAGATTTCCCGTGTG
TSHZ3	D-014119-02	4.12598	0.743268
TSHZ3	D-014119-03	4.10766	0.898586
TSHZ3	D-014119-04	4.44774	0.590103

## Sheet: Quantitect
Gene_symbol	siGenome_cat_no	Fold_induction_Luciferase_activity	knock_down_efficiency	Quantitect_primer_set	Cat_no
HNRNPL	D-011293-01	5.34288	0.980359	Hs_HNRNPL_3_SG	QT01672580
HNRNPL	D-011293-02	1.43654	0.743861
HNRNPL	D-011293-03	2.07311	0.965326
HNRNPL	D-011293-04	3.81336	0.98635
IL17A	D-007937-01		no mRNA	Hs_IL17A_1_SG	QT00000721
IL17A	D-007937-02		no mRNA
IL17A	D-007937-03		no mRNA
IL17A	D-007937-04		no mRNA
XAB2	D-004914-01	3.34974	0.929031	Hs_XAB2_1_SG	QT00003717
XAB2	D-004914-02	8.71177	0.986507
XAB2	D-004914-03	5.11984	0.952524
XAB2	D-004914-04	9.52118	0.967461
ZNF226	D-019147-01	1.46962	0.337956	Hs_ZNF226_2_SG	QT02312583
ZNF226	D-019147-02	1.13696	0.682462
ZNF226	D-019147-03	2.96288	0.50859
ZNF226	D-019147-04	10.5994	0.692214
GAPDH				Hs_GAPDH_2_SG	QT01192646
