# Supplementary material for: A genome‐wide siRNA screen for regulators of tumor suppressor p53 activity in human non‐small cell lung cancer cells identifies components of the RNA splicing machinery as targets for anticancer treatment
Source: Mol Oncol. 2017 Apr 11;11(5):534–51. doi: 10.1002/1878-0261.12052 (PMC5527466; doi:10.1002/1878-0261.12052)
Supplement: Supplementary file 4 — Table S3. Primary p53 reporter screen results. The table lists the normalized luminescence values and the calculated robust Z‐scores of the three screens done. [file MOL2-11-534-s004.xlsx]

## Sheet: SampleData_RS58_HGNC
Entrez_gene_ID	Gene_symbol	HGNC_status	RXM_ID	Norm_value_screen1	Norm_value_screen2	Norm_value_screen3	Robust_Zscore_screen1	Robust_Zscore_screen2	Robust_Zscore_screen3	Average_robust_Zscore
57703	CWC22	Protein coding	15484	4.472	4.28	3.667	6.35	5.36	4.81	5.50667
181	AGRP	Protein coding	6128	3.939	3.609	3.986	5.79	4.5	5.22	5.17
3605	IL17A	Protein coding	6324	3.413	3.477	3.613	4.77	4.33	4.74	4.61333
11086	ADAM29	Protein coding	3575	3.145	3.433	3.589	4.36	4.28	4.7	4.44667
51639	SF3B6	Protein coding	13858	3.346	3.041	3.472	4.83	3.77	4.55	4.38333
56949	XAB2	Protein coding	15115	3.505	2.886	3.504	4.97	3.57	4.59	4.37667
401303	ZNF815P	Pseudogene	24045	2.755	3.224	3.369	4.09	4.01	4.42	4.17333
57616	TSHZ3	Protein coding	15417	3.049	3.347	2.85	4.58	4.17	3.75	4.16667
401303	ZNF815P	Pseudogene	24128	2.489	3.52	3.446	3.47	4.39	4.52	4.12667
10946	SF3A3	Protein coding	2616	3.136	3.118	2.818	4.46	3.87	3.71	4.01333
23451	SF3B1	Protein coding	12632	2.501	3.387	3.218	3.57	4.22	4.22	4.00333
10607	TBL3	Protein coding	1751	2.83	2.957	3.312	3.97	3.67	4.35	3.99667
6262	RYR2	Protein coding	6640	2.877	3.238	2.891	4.08	4.03	3.8	3.97
4357	MPST	Protein coding	8790	2.92	3.239	2.866	4.07	4.03	3.77	3.95667
9546	APBA3	Protein coding	11345	2.809	3.045	3.16	3.86	3.78	4.15	3.93
9947	MAGEC1	Protein coding	22379	2.367	3.239	3.323	3.38	4.03	4.36	3.92333
1856	DVL2	Protein coding	6468	3.132	2.928	2.81	4.42	3.63	3.7	3.91667
79643	CHMP6	Protein coding	16224	2.962	2.963	3.066	4.01	3.67	4.03	3.90333
257000	TINCR	ncRNA	20859	3	2.968	3.034	4.02	3.68	3.99	3.89667
6634	SNRPD3	Protein coding	10649	2.568	3.106	3.117	3.73	3.86	4.09	3.89333
11024	LILRA1	Protein coding	12054	2.805	2.974	3.073	3.83	3.69	4.04	3.85333
5565	PRKAB2	Protein coding	8730	2.703	2.919	2.878	4.11	3.62	3.78	3.83667
10528	NOP56	Protein coding	11841	2.8	2.911	2.877	4.05	3.61	3.78	3.81333
26610	ELP4	Protein coding	13080	2.462	2.704	3.513	3.47	3.34	4.61	3.80667
26659	OR7A5	Protein coding	1640	2.795	2.804	2.92	4.03	3.47	3.84	3.78
10284	SAP18	Protein coding	3327	2.658	2.882	2.991	3.82	3.57	3.93	3.77333
93190	C1orf158	Protein coding	18371	2.707	3.121	2.433	4.17	3.88	3.21	3.75333
29954	POMT2	Protein coding	13392	2.511	2.849	3.142	3.48	3.53	4.13	3.71333
653437	AQP12B	Protein coding	21306	2.709	2.982	2.821	3.68	3.7	3.71	3.69667
7769	ZNF226	Protein coding	10911	2.132	2.863	3.317	3.08	3.55	4.35	3.66
51241	COX16	Protein coding	13651	2.816	3.027	2.447	3.96	3.76	3.23	3.65
9640	ZNF592	Protein coding	11380	2.54	2.712	3.08	3.48	3.35	4.05	3.62667
57553	MICAL3	Protein coding	15365	2.639	3.126	2.281	3.98	3.88	3.01	3.62333
53340	SPA17	Protein coding	823	2.859	2.963	2.419	3.95	3.67	3.19	3.60333
128611	ZNF831	Protein coding	18861	2.517	2.802	2.856	3.47	3.47	3.76	3.56667
2317	FLNB	Protein coding	2165	2.553	3.057	2.536	3.56	3.79	3.34	3.56333
2852	GPER1	Protein coding	1410	2.78	2.612	2.526	4.02	3.22	3.33	3.52333
92370	PXYLP1	Protein coding	18305	2.55	2.747	2.519	3.8	3.4	3.32	3.50667
164592	CCDC116	Protein coding	20055	2.311	2.949	2.687	3.24	3.66	3.54	3.48
114984	FLYWCH2	Protein coding	18034	2.616	2.726	2.427	3.83	3.37	3.2	3.46667
83483	PLVAP	Protein coding	16916	2.375	2.752	2.994	3.02	3.4	3.93	3.45
9055	PRC1	Protein coding	8719	2.401	2.748	2.487	3.67	3.4	3.28	3.45
79680	C22orf29	Protein coding	16255	2.338	2.582	2.959	3.26	3.19	3.89	3.44667
57822	GRHL3	Protein coding	15515	2.33	2.859	2.513	3.26	3.54	3.31	3.37
11183	MAP4K5	Protein coding	495	1.982	3.016	2.808	2.65	3.74	3.69	3.36
219287	AMER2	Protein coding	20453	2.582	2.757	2.264	3.64	3.41	2.99	3.34667
6654	SOS1	Protein coding	2836	2.392	2.731	2.517	3.33	3.38	3.32	3.34333
64743	WDR13	Protein coding	9127	2.325	2.32	2.808	3.44	2.85	3.69	3.32667
10483	SEC23B	Protein coding	11819	2.358	2.557	2.593	3.41	3.15	3.42	3.32667
23499	MACF1	Protein coding	2313	2.62	2.331	2.559	3.65	2.86	3.37	3.29333
5683	PSMA2	Protein coding	8744	2.238	2.558	2.758	3.08	3.16	3.63	3.29
10885	WDR3	Protein coding	9128	2.312	2.496	2.562	3.42	3.08	3.37	3.29
4153	MBL2	Protein coding	2324	2.543	2.446	2.476	3.54	3.01	3.26	3.27
5673	PSG5	Protein coding	10375	2.35	2.269	2.929	3.17	2.78	3.85	3.26667
401082	LINC01205	ncRNA	23694	2.447	2.403	2.668	3.31	2.96	3.51	3.26
23064	SETX	Protein coding	12346	2.587	2.409	2.427	3.6	2.96	3.2	3.25333
284123	FAM27L	ncRNA	21143	2.342	2.506	2.531	3.31	3.09	3.34	3.24667
339988	LOC339988	To be determined	21691	2.149	2.735	2.534	3	3.38	3.34	3.24
4204	MECP2	Protein coding	3161	2.227	2.602	2.566	3.12	3.21	3.38	3.23667
116986	AGAP2	Protein coding	18459	2.577	2.392	2.135	3.93	2.94	2.82	3.23
56829	ZC3HAV1	Protein coding	15056	2.285	2.261	2.897	3.07	2.77	3.81	3.21667
Retired		Retired	23380	2.523	2.359	2.332	3.65	2.9	3.08	3.21
10901	DHRS4	Protein coding	11988	2.432	2.257	2.511	3.54	2.77	3.31	3.20667
57176	VARS2	Protein coding	15222	2.56	2.482	2.23	3.6	3.06	2.95	3.20333
54517	PUS7	Protein coding	14112	2.466	2.451	2.372	3.45	3.02	3.13	3.2
2992	GYG1	Protein coding	9720	2.101	2.673	2.641	2.81	3.3	3.48	3.19667
990	CDC6	Protein coding	2027	2.066	2.657	2.637	2.81	3.28	3.47	3.18667
1612	DAPK1	Protein coding	215	2.297	2.372	2.691	3.1	2.92	3.54	3.18667
8359	HIST1H4A	Protein coding	11010	2.374	2.29	2.543	3.39	2.81	3.35	3.18333
3191	HNRNPL	Protein coding	9776	2.334	2.439	2.552	3.14	3	3.36	3.16667
124220	ZG16B	Protein coding	8388	2.269	2.606	2.299	3.22	3.22	3.03	3.15667
51588	PIAS4	Protein coding	3271	2.692	2.129	2.262	3.87	2.61	2.99	3.15667
157693	FAM87A	ncRNA	19845	-0.165	2.488	2.526	2.99	3.07	3.33	3.13
84735	CNDP1	Protein coding	17424	2.413	2.588	2.069	3.44	3.19	2.74	3.12333
57461	ISY1	Protein coding	15287	2.7	2.685	1.666	3.83	3.32	2.21	3.12
5116	PCNT	Protein coding	10120	2.111	2.661	2.466	2.81	3.29	3.25	3.11667
10245	TIMM17B	Protein coding	11720	2.397	2.568	2.115	3.38	3.17	2.8	3.11667
159686	CFAP58	Protein coding	19925	-0.29	2.391	2.511	3.09	2.94	3.31	3.11333
8354	HIST1H3I	Protein coding	11004	2.018	2.411	2.642	2.88	2.97	3.48	3.11
79960	JADE1	Protein coding	16485	2.242	2.313	2.49	3.21	2.84	3.28	3.11
401089	FOXL2NB	Protein coding	23704	2.532	2.282	2.348	3.43	2.8	3.1	3.11
1730	DIAPH2	Protein coding	7876	2.215	2.521	2.294	3.19	3.11	3.03	3.11
27180	SIGLEC9	Protein coding	13169	2.094	2.977	2.186	2.75	3.69	2.89	3.11
83638	C11orf68	Protein coding	8616	2.332	2.525	2.147	3.35	3.11	2.84	3.1
283257	TRIM51FP	Pseudogene	23230	2.366	2.284	2.334	3.4	2.8	3.08	3.09333
6383	SDC2	Protein coding	10548	2.34	2.492	2.281	3.2	3.07	3.01	3.09333
51602	NOP58	Protein coding	13840	2.156	2.309	2.507	3.12	2.84	3.3	3.08667
10537	UBD	Protein coding	4480	2.148	2.586	2.284	3.03	3.19	3.02	3.08
90141	EFCAB11	Protein coding	17751	2.447	2.082	2.445	3.46	2.55	3.22	3.07667
140686	WFDC3	Protein coding	19197	2.288	2.331	2.31	3.31	2.86	3.05	3.07333
199731	CADM4	Protein coding	20271	2.223	2.101	2.7	3.08	2.57	3.55	3.06667
57795	BRINP2	Protein coding	15508	2.281	2.6	2.106	3.19	3.21	2.78	3.06
2245	FGD1	Protein coding	2782	2.311	2.206	2.299	3.43	2.7	3.03	3.05333
375387	NRROS	Protein coding	22019	2.017	2.643	2.208	2.97	3.26	2.92	3.05
51340	CRNKL1	Protein coding	13724	2.104	2.683	2.194	2.93	3.32	2.9	3.05
10291	SF3A1	Protein coding	2615	2.609	2.452	1.818	3.7	3.02	2.41	3.04333
154214	RNF217	Protein coding	19792	0.291	2.631	2.522	2.55	3.25	3.32	3.04
389523	GATSL2	To be determined	24034	2.187	2.238	2.343	3.27	2.75	3.09	3.03667
84879	MFSD2A	Protein coding	17491	2.092	2.371	2.575	2.78	2.92	3.39	3.03
353088	ZNF429	Protein coding	25452	1.963	2.593	2.466	2.63	3.2	3.25	3.02667
282809	POC1B	Protein coding	20934	2.062	2.386	2.561	2.77	2.93	3.37	3.02333
3000	GUCY2D	Protein coding	365	2.777	2.086	1.893	4.01	2.55	2.51	3.02333
285313	IGSF10	Protein coding	21324	2.226	2.245	2.43	3.11	2.75	3.2	3.02
404734	ANKHD1-EIF4EBP3	Other	22352	1.774	2.583	2.486	2.58	3.19	3.28	3.01667
284427	SLC25A41	Protein coding	21208	2.183	2.572	2.112	3.08	3.17	2.79	3.01333
5713	PSMD7	Protein coding	8748	2.105	2.486	2.334	2.89	3.06	3.08	3.01
4992	OR1F1	Protein coding	1608	2.533	2.123	2.181	3.55	2.6	2.88	3.01
390756	OR3A4P	Pseudogene	25624	1.917	2.693	2.323	2.63	3.33	3.07	3.01
150350	ENTHD1	Protein coding	19605	0.552	2.461	2.539	2.65	3.03	3.34	3.00667
317702	VN1R3	Protein coding	1767	2.015	2.113	2.763	2.79	2.59	3.63	3.00333
84128	WDR75	Protein coding	17110	2.213	2.287	2.475	2.93	2.81	3.26	3
25777	SUN2	Protein coding	12774	2.345	2.292	2.089	3.43	2.81	2.76	3
64100	ELSPBP1	Protein coding	15726	2.301	2.329	2.334	3.05	2.86	3.08	2.99667
55707	NECAP2	Protein coding	14784	2.223	2.239	2.315	3.18	2.75	3.06	2.99667
54738	FEV	Protein coding	14120	2.101	2.101	2.583	3.01	2.57	3.4	2.99333
146802	SLC47A2	Protein coding	19391	1.849	2.48	2.48	2.62	3.05	3.27	2.98
11076	TPPP	Protein coding	12079	1.844	2.592	2.49	2.44	3.2	3.28	2.97333
6633	SNRPD2	Protein coding	10648	2.109	2.213	2.377	3.07	2.71	3.14	2.97333
56125	PCDHB11	Other	2458	2.014	2.415	2.299	2.91	2.97	3.03	2.97
658	BMPR1B	Protein coding	108	2.135	2.42	2.151	3.08	2.98	2.84	2.96667
4839	NOP2	Protein coding	8566	2.174	2.571	1.962	3.12	3.17	2.6	2.96333
3838	KPNA2	Protein coding	7371	1.926	2.454	2.36	2.75	3.02	3.11	2.96
84447	SYVN1	Protein coding	17299	2.036	2.442	2.188	2.97	3.01	2.89	2.95667
Retired		Retired	23831	2.049	2.628	2.137	2.8	3.24	2.82	2.95333
378832	COL18A1-AS1	ncRNA	22064	2.062	2.326	2.233	3.04	2.86	2.95	2.95
112942	CFAP36	Protein coding	17903	2.207	2.219	2.274	3.12	2.72	3	2.94667
3423	IDS	Protein coding	3924	1.848	2.711	2.202	2.58	3.35	2.91	2.94667
57715	SEMA4G	Protein coding	15491	2.426	2.274	2	3.4	2.79	2.65	2.94667
Retired		Retired	23499	1.831	2.637	2.251	2.6	3.26	2.97	2.94333
5993	RFX5	Protein coding	3318	2.344	2.235	2.057	3.37	2.74	2.72	2.94333
29920	PYCR2	Protein coding	4042	2.369	2.093	2.194	3.36	2.56	2.9	2.94
Retired		Retired	23556	2.103	2.549	2.147	2.83	3.14	2.84	2.93667
828	CAPS	Protein coding	1996	1.896	2.676	2.176	2.62	3.31	2.87	2.93333
50624	CUZD1	Protein coding	13461	1.917	2.567	2.391	2.44	3.17	3.15	2.92
10809	STARD10	Protein coding	11949	1.89	2.045	2.654	2.76	2.5	3.49	2.91667
64641	EBF2	Protein coding	15844	1.837	2.477	2.567	2.32	3.05	3.38	2.91667
146909	KIF18B	Protein coding	19404	2.096	2.453	2.345	2.62	3.02	3.09	2.91
84172	POLR1B	Protein coding	17136	2.24	2.373	2.12	2.97	2.92	2.8	2.89667
115207	KCTD12	Protein coding	18051	2.374	1.762	2.331	3.43	2.14	3.08	2.88333
11025	LILRB3	Protein coding	12055	1.999	2.429	2.259	2.67	2.99	2.98	2.88
8431	NR0B2	Protein coding	6696	2.105	2.259	2.191	2.96	2.77	2.9	2.87667
10644	IGF2BP2	Protein coding	2256	2.144	2.314	2.051	3.08	2.84	2.71	2.87667
124149	ANKRD26P1	Pseudogene	22666	1.599	2.321	2.651	2.28	2.85	3.49	2.87333
399967	PATE2	Protein coding	25726	2.368	2.212	1.923	3.35	2.71	2.55	2.87
55180	LINS	Protein coding	14477	1.806	2.362	2.395	2.53	2.9	3.16	2.86333
374872	C19orf35	Protein coding	21968	1.759	2.266	2.343	2.72	2.78	3.09	2.86333
442213	PTCHD4	Protein coding	22316	2.02	2.113	2.321	2.94	2.59	3.06	2.86333
55188	RIC8B	Protein coding	14484	2.051	2.227	2.256	2.88	2.73	2.98	2.86333
333929	SNAI3	Protein coding	21527	2.301	2.069	2.113	3.27	2.53	2.79	2.86333
112744	IL17F	Protein coding	17888	2.172	2.261	2.08	3.07	2.77	2.75	2.86333
51301	GCNT4	Protein coding	13695	2.285	2.374	1.873	3.19	2.92	2.48	2.86333
9724	UTP14C	Protein coding	11446	1.821	2.178	2.682	2.38	2.67	3.53	2.86
9406	ZRANB2	Protein coding	11292	1.924	2.096	2.524	2.61	2.56	3.33	2.83333
Retired		Retired	24115	1.887	2.392	2.216	2.6	2.94	2.93	2.82333
149224	RPS7P4	Pseudogene	22504	2.01	2.164	2.2	2.91	2.65	2.91	2.82333
2145	EZH1	Protein coding	8040	2.254	2.396	1.761	3.18	2.95	2.34	2.82333
55007	FAM118A	Protein coding	14328	2.068	2.169	2.318	2.72	2.66	3.06	2.81333
1667	DEFA1	Protein coding	9550	1.899	2.26	2.232	2.72	2.77	2.95	2.81333
55299	BRIX1	Protein coding	14583	1.925	2.187	2.358	2.65	2.68	3.11	2.81333
1062	CENPE	Protein coding	5667	2.012	2.094	2.255	2.89	2.56	2.98	2.81
23424	TDRD7	Protein coding	8636	2.238	2.003	2.105	3.21	2.44	2.78	2.81
147949	ZNF583	Protein coding	19472	1.579	2.601	2.524	1.88	3.21	3.33	2.80667
440683	LOC440683	To be determined	22409	1.632	2.945	1.851	2.32	3.65	2.45	2.80667
57701	NCKAP5L	Protein coding	15483	1.978	2.676	1.782	2.75	3.31	2.36	2.80667
84632	AFAP1L2	Protein coding	17369	1.977	2.122	2.214	2.89	2.6	2.92	2.80333
6572	SLC18A3	Protein coding	10618	2.12	2.311	1.872	3.08	2.84	2.48	2.8
93643	TJAP1	Protein coding	18401	2.093	2.317	1.701	3.29	2.85	2.26	2.8
10327	AKR1A1	Protein coding	7493	2.079	2.252	2.231	2.69	2.76	2.95	2.8
30848	CTAG2	Protein coding	13438	1.947	2.172	2.316	2.67	2.66	3.06	2.79667
2810	SFN	Protein coding	2831	2.374	2.195	1.801	3.3	2.69	2.39	2.79333
5684	PSMA3	Protein coding	10380	2.161	2.025	2.261	2.9	2.47	2.99	2.78667
1785	DNM2	Protein coding	9575	1.706	2.536	2.105	2.45	3.13	2.78	2.78667
3067	HDC	Protein coding	9750	2.211	2.273	1.954	2.97	2.79	2.59	2.78333
165904	XIRP1	Protein coding	20075	2.225	2.272	1.939	2.99	2.79	2.57	2.78333
3832	KIF11	Protein coding	5670	2.02	2.108	2.146	2.9	2.58	2.84	2.77333
123346	HIGD2B	Other	18617	2.122	2.118	1.92	3.19	2.59	2.54	2.77333
3452	IFNA21	Protein coding	6294	2.378	2.111	1.852	3.28	2.58	2.46	2.77333
81851	KRTAP1-1	Protein coding	16868	2.042	2.277	2.003	2.87	2.79	2.65	2.77
Retired		Retired	24514	1.461	2.375	2.487	2.11	2.92	3.28	2.77
158345	RPL4P5	Pseudogene	23144	2.267	1.921	2.052	3.26	2.34	2.71	2.77
285855	RPL7L1	Protein coding	21420	2.122	1.95	2.12	3.12	2.38	2.8	2.76667
353133	LCE1C	Protein coding	22155	1.994	2.216	1.987	2.94	2.72	2.63	2.76333
401081	FLJ22763	To be determined	23693	2.046	1.904	2.451	2.73	2.32	3.23	2.76
344405	PRORSD1P	Pseudogene	22655	1.6	2.355	2.422	2.2	2.89	3.19	2.76
5099	PCDH7	Protein coding	2435	2.098	2.101	2.015	3.03	2.57	2.67	2.75667
Retired		Retired	25750	1.96	2.182	2.211	2.66	2.67	2.92	2.75
379	ARL4D	Protein coding	4317	2.109	2.095	2.127	2.88	2.56	2.81	2.75
83464	APH1B	Protein coding	16907	2.078	2.015	2.411	2.6	2.46	3.18	2.74667
4288	MKI67	Protein coding	2339	2.045	2.102	2.156	2.82	2.57	2.85	2.74667
221150	SKA3	Protein coding	7665	2.034	2.12	2.033	2.96	2.59	2.69	2.74667
79065	ATG9A	Protein coding	16062	2.21	2.28	1.796	3.04	2.8	2.38	2.74
Retired		Retired	24882	1.557	2.726	2.164	1.98	3.37	2.86	2.73667
54502	RBM47	Protein coding	14028	1.894	2.427	1.947	2.63	2.99	2.58	2.73333
8886	DDX18	Protein coding	4548	2.295	2.139	1.821	3.16	2.62	2.41	2.73
5597	MAPK6	Protein coding	504	2.232	2.301	1.772	3.01	2.83	2.35	2.73
55813	UTP6	Protein coding	14859	1.953	2.322	1.907	2.8	2.85	2.53	2.72667
9926	LPGAT1	Protein coding	11603	1.608	2.12	2.607	2.15	2.59	3.43	2.72333
1452	CSNK1A1	Protein coding	203	1.822	2.321	2.192	2.42	2.85	2.9	2.72333
207	AKT1	Protein coding	70	1.987	2.27	1.994	2.74	2.79	2.64	2.72333
201625	DNAH12	Protein coding	20364	1.668	1.967	2.6	2.34	2.4	3.42	2.72
782	CACNB1	Protein coding	9379	2.121	1.94	2.277	2.78	2.36	3.01	2.71667
Retired		Retired	23552	1.701	2.454	2.179	2.25	3.02	2.88	2.71667
85313	PPIL4	Protein coding	17620	2.121	1.493	2.325	3.28	1.79	3.07	2.71333
54756	IL17RD	Protein coding	14129	1.872	2.078	2.212	2.68	2.54	2.92	2.71333
4640	MYO1A	Protein coding	10003	2.284	2.041	1.893	3.14	2.49	2.51	2.71333
7804	LRP8	Protein coding	6436	2.394	1.994	1.768	3.36	2.43	2.35	2.71333
Retired		Retired	24875	1.769	2.113	2.49	2.28	2.58	3.28	2.71333
153643	FAM81B	Protein coding	19768	0.924	1.673	2.079	3.35	2.02	2.75	2.70667
6443	SGCB	Protein coding	8943	1.955	2.145	2.1	2.71	2.63	2.78	2.70667
8756	ADAM7	Protein coding	10205	2.077	2.066	1.965	3	2.52	2.6	2.70667
51202	DDX47	Protein coding	13630	1.832	2.232	2.024	2.69	2.74	2.68	2.70333
6197	RPS6KA3	Protein coding	791	2.47	2.027	1.694	3.39	2.47	2.25	2.70333
10945	KDELR1	Protein coding	12012	1.931	2.048	2.296	2.57	2.5	3.03	2.7
2974	GUCY1B2	Pseudogene	9718	1.904	2.208	2.162	2.52	2.71	2.86	2.69667
8302	KLRC4	Protein coding	6419	1.917	2.196	2.051	2.69	2.69	2.71	2.69667
399940	TRIM51EP	Pseudogene	24597	1.97	2.371	1.943	2.6	2.92	2.57	2.69667
79917	MAGIX	Protein coding	16451	1.931	1.846	2.332	2.76	2.24	3.08	2.69333
5127	CDK16	Protein coding	621	2.113	2.051	2.001	2.92	2.51	2.65	2.69333
414062	CCL3L3	Protein coding	25458	1.323	2.638	2.353	1.71	3.26	3.1	2.69
11283	CYP4F8	Protein coding	12180	1.79	2.209	2.224	2.42	2.71	2.94	2.69
58487	CREBZF	Protein coding	2727	2.044	2.035	1.906	3.05	2.49	2.53	2.69
51042	ZNF593	Protein coding	13521	1.923	2.573	1.847	2.45	3.17	2.45	2.69
84232	MAF1	Protein coding	17172	2.226	1.861	2.154	2.95	2.26	2.85	2.68667
22929	SEPHS1	Protein coding	807	2.211	2.065	1.892	3.02	2.52	2.51	2.68333
94015	TTYH2	Protein coding	18408	2.015	2.01	1.824	3.18	2.45	2.42	2.68333
2621	GAS6	Protein coding	9660	2.166	2.002	1.907	3.08	2.44	2.53	2.68333
968	CD68	Protein coding	7697	1.924	2.579	1.474	2.89	3.18	1.97	2.68
79801	SHCBP1	Protein coding	16354	1.847	1.975	2.344	2.54	2.41	3.09	2.68
3350	HTR1A	Protein coding	1504	NA	2.115	2.098		2.59	2.77	2.68
389672	RPSAP47	Pseudogene	24332	2.273	1.878	2.127	2.92	2.28	2.81	2.67
81470	OR2G2	Protein coding	25488	1.802	2.269	2.129	2.4	2.79	2.81	2.66667
284085	KRT18P55	Pseudogene	21131	1.952	2.159	1.974	2.75	2.64	2.61	2.66667
29933	GPR132	Protein coding	1379	1.848	1.844	2.327	2.68	2.24	3.07	2.66333
83443	SF3B5	Protein coding	16893	1.902	1.968	2.218	2.66	2.4	2.93	2.66333
253959	RALGAPA1	Protein coding	20718	1.822	1.956	2.211	2.67	2.38	2.92	2.65667
9016	SLC25A14	Protein coding	11167	1.874	2.205	2.149	2.43	2.7	2.84	2.65667
134430	WDR36	Protein coding	19027	1.983	2.037	2.021	2.81	2.49	2.67	2.65667
401021	LOC401021	To be determined	23607	2.379	1.809	1.925	3.22	2.19	2.55	2.65333
140870	WFDC6	Protein coding	19233	1.865	2.339	1.904	2.57	2.87	2.52	2.65333
57111	RAB25	Protein coding	7397	1.815	2.058	2.221	2.51	2.51	2.93	2.65
9311	ASIC3	Protein coding	10206	1.946	2.055	1.99	2.81	2.51	2.63	2.65
4091	SMAD6	Protein coding	6444	2.365	1.923	1.722	3.32	2.34	2.29	2.65
148789	B3GALNT2	Protein coding	3992	1.776	2.226	2.078	2.46	2.73	2.75	2.64667
80256	FAM214B	Protein coding	16648	1.912	2.247	1.826	2.76	2.76	2.42	2.64667
339976	TRIML1	Protein coding	21689	1.792	2.26	2.014	2.49	2.77	2.67	2.64333
7531	YWHAE	Protein coding	2722	2.008	1.773	2.103	2.99	2.15	2.78	2.64
145783	LOC145783	To be determined	19332	1.905	2.115	1.98	2.7	2.59	2.62	2.63667
55246	CCDC25	Protein coding	14537	1.776	2.226	2.065	2.44	2.73	2.73	2.63333
112714	TUBA3E	Protein coding	17886	1.859	2.135	2.021	2.62	2.61	2.67	2.63333
4680	CEACAM6	Protein coding	10023	2.218	2.178	1.641	3.05	2.67	2.18	2.63333
79970	ZNF767P	Pseudogene	16494	1.863	1.947	2.161	2.66	2.37	2.86	2.63
51747	LUC7L3	Protein coding	11771	1.594	1.702	2.732	2.22	2.06	3.6	2.62667
6299	SALL1	Protein coding	2591	1.941	2.184	1.881	2.71	2.68	2.49	2.62667
399937	TRIM51BP	Pseudogene	24596	1.942	2.491	1.696	2.56	3.07	2.25	2.62667
4150	MAZ	Protein coding	2322	2.13	2.228	1.665	2.94	2.73	2.21	2.62667
Retired		Retired	25365	1.925	2.069	1.866	2.87	2.53	2.47	2.62333
207	AKT1	Protein coding	1179	1.977	1.996	2.003	2.78	2.44	2.65	2.62333
84881	RPUSD4	Protein coding	17492	1.643	2.422	2.073	2.14	2.98	2.74	2.62
23636	NUP62	Protein coding	22386	1.61	2.084	2.28	2.29	2.55	3.01	2.61667
7293	TNFRSF4	Protein coding	6533	1.833	2.317	1.83	2.57	2.85	2.43	2.61667
6772	STAT1	Protein coding	6821	1.911	1.952	2.18	2.58	2.38	2.88	2.61333
5783	PTPN13	To be determined	5813	2.044	1.979	2.062	2.7	2.41	2.73	2.61333
55793	FAM63A	Protein coding	14844	2.081	1.999	1.827	2.98	2.44	2.42	2.61333
51371	POMP	Protein coding	13735	1.736	1.995	2.151	2.56	2.43	2.84	2.61
1659	DHX8	Protein coding	4979	1.953	2.553	1.475	2.71	3.15	1.97	2.61
10049	DNAJB6	Protein coding	11635	1.787	2.07	2.1	2.5	2.53	2.78	2.60333
84790	TUBA1C	Protein coding	17436	1.937	2.15	1.814	2.76	2.63	2.41	2.6
25926	NOL11	Protein coding	12868	1.957	2.011	2.038	2.64	2.45	2.7	2.59667
81551	STMN4	Protein coding	16792	1.688	2.023	2.203	2.4	2.47	2.91	2.59333
285668	C5orf64	Other	21389	1.783	2.205	1.966	2.48	2.7	2.6	2.59333
9679	FAM53B	Protein coding	11410	1.641	1.973	2.41	2.18	2.41	3.18	2.59
126375	ZNF792	Protein coding	18761	1.988	1.916	1.96	2.84	2.33	2.6	2.59
200959	GABRR3	Protein coding	22800	2.189	1.902	1.929	2.9	2.31	2.56	2.59
27315	PGAP2	Protein coding	5878	1.648	2.085	2.104	2.43	2.55	2.78	2.58667
28231	SLCO4A1	Protein coding	13251	1.88	2.182	2.029	2.41	2.67	2.68	2.58667
29058	TMEM230	Protein coding	13284	2.086	2.05	1.93	2.7	2.5	2.56	2.58667
9533	POLR1C	Protein coding	11340	1.584	1.949	2.487	2.1	2.37	3.28	2.58333
56672	AKIP1	Protein coding	15042	1.851	2.113	2.064	2.44	2.58	2.73	2.58333
54700	RRN3	Protein coding	3515	1.961	1.763	2.052	2.9	2.14	2.71	2.58333
10638	SPHAR	Protein coding	9005	1.892	1.995	2.04	2.62	2.43	2.7	2.58333
28988	DBNL	Protein coding	2208	1.831	2.14	1.96	2.53	2.62	2.6	2.58333
135154	SDHAF4	Protein coding	19044	1.824	2.134	1.929	2.58	2.61	2.56	2.58333
3300	DNAJB2	Protein coding	9798	1.915	2.166	1.813	2.69	2.65	2.41	2.58333
23360	FNBP4	Protein coding	12576	2.012	1.71	2.134	2.85	2.07	2.82	2.58
41	ASIC1	Protein coding	9226	1.933	1.89	2.126	2.62	2.3	2.81	2.57667
6423	SFRP2	Protein coding	6041	1.715	2.079	2.044	2.49	2.54	2.7	2.57667
50833	TAS2R16	Protein coding	1736	1.965	1.906	2.033	2.72	2.32	2.69	2.57667
10406	WFDC2	Protein coding	11769	2.013	2.007	1.853	2.82	2.45	2.46	2.57667
170691	ADAMTS17	Protein coding	4287	2.067	2.055	1.811	2.82	2.51	2.4	2.57667
317754	POTED	Protein coding	21516	1.645	2.179	2.058	2.33	2.67	2.72	2.57333
1622	DBI	Protein coding	6236	1.982	1.737	2.056	2.89	2.1	2.72	2.57
8803	SUCLA2	Protein coding	11132	1.646	1.913	2.501	2.08	2.33	3.3	2.57
10943	MSL3	Protein coding	12010	1.947	1.709	2.311	2.59	2.07	3.05	2.57
23787	MTCH1	Protein coding	2364	2.189	1.902	1.778	3.03	2.32	2.36	2.57
121340	SP7	Protein coding	2650	2.309	1.849	1.646	3.27	2.25	2.19	2.57
79608	RIC3	Protein coding	16194	1.711	2.129	2.184	2.21	2.6	2.89	2.56667
374659	HDDC3	Protein coding	21959	1.553	2.09	2.055	2.42	2.56	2.72	2.56667
8536	CAMK1	Protein coding	129	1.97	2.293	1.532	2.84	2.82	2.04	2.56667
1834	DSPP	Protein coding	7990	2.115	2.316	1.407	2.98	2.84	1.88	2.56667
400581	GRAPL	Protein coding	25054	1.725	2.021	2.129	2.41	2.47	2.81	2.56333
84614	ZBTB37	Protein coding	17356	1.752	2.279	1.747	2.57	2.8	2.32	2.56333
51073	MRPL4	Protein coding	13540	1.639	1.942	2.198	2.41	2.37	2.9	2.56
9666	DZIP3	Protein coding	11396	1.769	1.953	2.217	2.36	2.38	2.93	2.55667
Retired		Retired	23415	1.647	1.935	2.212	2.39	2.36	2.92	2.55667
11157	LSM6	To be determined	12118	1.904	1.898	2.095	2.59	2.31	2.77	2.55667
1347	COX7A2	Protein coding	9465	2.185	1.931	1.821	2.9	2.35	2.42	2.55667
4538	MT-ND4	Protein coding	9982	2.195	2.062	1.717	2.87	2.52	2.28	2.55667
10111	RAD50	Protein coding	4822	1.636	2.229	2.016	2.25	2.73	2.67	2.55
2516	NR5A1	Protein coding	6720	1.756	2.048	2.027	2.46	2.5	2.68	2.54667
90527	DUOXA1	Protein coding	17808	2.08	2.184	1.72	2.68	2.68	2.28	2.54667
2676	GFRA3	Protein coding	6262	1.857	2.195	1.825	2.53	2.69	2.42	2.54667
Retired		Retired	22980	1.256	2.443	2.071	1.88	3.01	2.74	2.54333
26212	OR2B6	Protein coding	13029	1.951	1.83	2.136	2.58	2.22	2.82	2.54
23328	SASH1	Protein coding	12556	2.287	1.915	1.521	3.25	2.33	2.03	2.53667
9343	EFTUD2	Protein coding	11263	2.031	2.049	1.76	2.76	2.5	2.34	2.53333
7514	XPO1	Protein coding	9142	1.753	2.209	1.709	2.62	2.71	2.27	2.53333
27347	STK39	Protein coding	862	2.228	2.242	1.355	3.04	2.75	1.81	2.53333
27136	MORC1	Protein coding	13151	1.733	1.886	2.181	2.42	2.29	2.88	2.53
140838	NANP	Protein coding	3934	1.728	2.055	2.02	2.41	2.51	2.67	2.53
9982	FGFBP1	Protein coding	2203	1.796	2.147	1.877	2.47	2.63	2.49	2.53
28968	SLC6A16	Protein coding	13266	2.019	2.066	1.831	2.61	2.53	2.43	2.52333
6621	SNAPC4	Protein coding	10637	1.874	1.975	1.831	2.73	2.41	2.43	2.52333
54807	ZNF586	Protein coding	14157	1.709	1.933	2.093	2.44	2.35	2.77	2.52
10907	TXNL4A	Protein coding	11993	1.578	2.072	2.059	2.31	2.53	2.72	2.52
91869	RFT1	Protein coding	18251	1.839	1.824	1.949	2.77	2.21	2.58	2.52
51710	ZNF44	Protein coding	25224	1.667	1.969	1.939	2.59	2.4	2.57	2.52
4113	MAGEB2	Protein coding	9919	1.931	2.102	1.89	2.49	2.57	2.5	2.52
2199	FBLN2	Protein coding	9623	2.123	1.759	1.814	3.02	2.13	2.41	2.52
5361	PLXNA1	Protein coding	8698	2.091	1.628	1.784	3.23	1.96	2.37	2.52
Retired		Retired	25137	2.024	1.993	1.747	2.8	2.43	2.32	2.51667
84103	C4orf17	Protein coding	17100	1.653	1.968	2.29	2.12	2.4	3.02	2.51333
151254	ALS2CR11	Protein coding	19661	0.287	1.853	2.27	2.29	2.25	3	2.51333
10653	SPINT2	Protein coding	5292	1.893	1.867	2.046	2.55	2.27	2.71	2.51
2999	GZMH	Protein coding	9725	1.856	2.064	1.929	2.45	2.52	2.56	2.51
54989	ZNF770	Protein coding	14312	1.975	1.898	1.976	2.59	2.31	2.62	2.50667
51327	AHSP	Protein coding	2148	1.931	1.982	1.832	2.67	2.42	2.43	2.50667
5274	SERPINI1	Protein coding	5285	1.753	1.983	2.072	2.35	2.42	2.74	2.50333
8339	HIST1H2BG	Protein coding	10997	2.11	2.054	1.492	3.01	2.51	1.99	2.50333
6284	S100A13	Protein coding	2584	1.743	1.928	2.057	2.43	2.35	2.72	2.5
14	AAMP	Protein coding	1924	1.875	1.954	1.907	2.59	2.38	2.53	2.5
115024	NT5C3B	Protein coding	18042	1.912	1.841	1.843	2.82	2.24	2.44	2.5
27296	TP53TG5	Protein coding	13205	1.684	2.085	2.104	2.16	2.55	2.78	2.49667
8714	ABCC3	Protein coding	7291	2.082	1.663	2.009	2.82	2.01	2.66	2.49667
112885	PHF21B	Protein coding	17900	1.843	2.014	1.831	2.6	2.46	2.43	2.49667
150365	MEI1	Protein coding	19608	0.647	1.962	2.028	2.4	2.39	2.68	2.49
55957	LIN37	Protein coding	14928	2.159	1.791	1.736	3	2.17	2.3	2.49
83849	SYT15	Protein coding	16998	1.896	1.936	2.059	2.38	2.36	2.72	2.48667
400454	UNQ9370	To be determined	22254	2.187	1.915	1.419	3.23	2.33	1.9	2.48667
Retired		Retired	23783	1.489	2.107	2.223	1.94	2.58	2.94	2.48667
55313	CPPED1	Protein coding	14588	2.024	1.908	1.766	2.8	2.32	2.34	2.48667
63895	PIEZO2	Protein coding	21153	2.029	1.727	1.879	2.86	2.09	2.49	2.48
5126	PCSK2	Protein coding	10123	2.315	1.87	1.555	3.1	2.27	2.07	2.48
114826	SMYD4	Protein coding	18010	1.624	1.969	1.982	2.4	2.4	2.62	2.47333
50514	DEC1	Protein coding	7864	1.994	1.939	1.718	2.77	2.36	2.28	2.47
23001	WDFY3	Protein coding	12384	1.678	1.901	2.114	2.29	2.31	2.79	2.46333
5301	PIN1P1	Pseudogene	8680	1.881	1.629	1.891	2.92	1.96	2.51	2.46333
388574	FLJ43681	To be determined	25098	1.516	2.368	1.812	2.07	2.91	2.4	2.46
Retired		Retired	19522	1.721	1.734	2.122	2.48	2.1	2.8	2.46
Retired		Retired	25075	1.623	2.214	1.842	2.23	2.71	2.44	2.46
23054	NCOA6	Protein coding	6688	1.619	2.066	1.943	2.27	2.53	2.57	2.45667
4809	NHP2L1	Protein coding	7049	1.199	1.881	2.434	1.86	2.29	3.21	2.45333
30851	TAX1BP3	Protein coding	13440	1.677	1.815	2.182	2.28	2.2	2.88	2.45333
286297	LOC286297	To be determined	24376	1.843	1.966	2.007	2.3	2.4	2.66	2.45333
910	CD1B	Protein coding	7685	1.557	2.09	1.838	2.36	2.56	2.44	2.45333
51374	ATRAID	Protein coding	7679	1.722	1.981	1.831	2.51	2.42	2.43	2.45333
347475	CCDC160	Protein coding	23038	1.645	1.821	2.038	2.44	2.21	2.7	2.45
246126	TXLNGY	Pseudogene	20670	1.545	1.844	2.15	2.27	2.24	2.84	2.45
54904	WHSC1L1	Protein coding	5484	1.814	1.948	1.823	2.56	2.37	2.42	2.45
9493	KIF23	Protein coding	5699	1.723	2.024	1.807	2.48	2.47	2.4	2.45
158572	USP27X-AS1	ncRNA	19894	0.58	2.084	1.798	2.41	2.55	2.39	2.45
445347	TARP	To be determined	25521	1.787	2.219	1.691	2.38	2.72	2.25	2.45
192111	PGAM5	Protein coding	20194	1.848	1.781	1.968	2.57	2.16	2.61	2.44667
54433	GAR1	Protein coding	13986	1.716	2.228	1.752	2.28	2.73	2.33	2.44667
1909	EDNRA	Protein coding	1272	NA	1.812	2.033		2.2	2.69	2.445
130773	RPL23AP37	Pseudogene	22660	1.58	1.826	2.166	2.25	2.22	2.86	2.44333
54805	CNNM2	Protein coding	7773	1.692	1.928	1.834	2.55	2.35	2.43	2.44333
54995	OXSM	Protein coding	14316	1.77	1.862	2.093	2.29	2.26	2.77	2.44
26471	NUPR1	Protein coding	13059	1.859	1.98	1.737	2.6	2.41	2.31	2.44
145483	FAM161B	Protein coding	19318	1.416	2.11	2.061	2	2.58	2.73	2.43667
988	CDC5L	Protein coding	2026	1.946	1.984	1.691	2.64	2.42	2.25	2.43667
8214	DGCR6	Protein coding	7871	1.647	2.041	1.927	2.27	2.49	2.55	2.43667
51138	COPS4	Protein coding	13600	1.761	1.995	1.731	2.58	2.43	2.3	2.43667
148170	CDC42EP5	Protein coding	19580	1.726	1.908	1.882	2.49	2.32	2.49	2.43333
100271374	RPS27AP5	Pseudogene	23417	1.821	1.787	1.876	2.64	2.17	2.49	2.43333
657	BMPR1A	Protein coding	107	1.595	2.171	1.761	2.3	2.66	2.34	2.43333
170825	GSX2	Protein coding	20172	1.712	1.753	2.114	2.38	2.12	2.79	2.43
10201	NME6	Protein coding	586	1.969	1.909	1.695	2.72	2.32	2.25	2.43
6584	SLC22A5	Protein coding	7235	1.613	1.696	2.351	2.14	2.05	3.1	2.43
9283	GPR37L1	Protein coding	1281	NA	1.896	1.923		2.31	2.55	2.43
4691	NCL	Protein coding	10025	1.801	1.948	1.859	2.45	2.37	2.46	2.42667
115703	ARHGAP33	Protein coding	18076	1.546	1.804	2.156	2.24	2.19	2.85	2.42667
Retired		Retired	25151	1.411	2.013	2.185	1.92	2.46	2.89	2.42333
533	ATP6V0B	Protein coding	9331	1.752	2.01	1.943	2.25	2.45	2.57	2.42333
339210	C17orf67	Protein coding	21608	1.542	2.103	1.939	2.13	2.57	2.57	2.42333
115825	WDFY2	Protein coding	18084	1.895	1.724	1.842	2.74	2.09	2.44	2.42333
57556	SEMA6A	Protein coding	15367	1.476	2.123	1.779	2.31	2.6	2.36	2.42333
2907	GRINA	Protein coding	22363	2.083	1.621	1.723	3.03	1.95	2.29	2.42333
57673	BEND3	Protein coding	15461	2.029	1.902	1.593	2.83	2.31	2.12	2.42
79027	ZNF655	Protein coding	16127	1.844	2.033	1.698	2.52	2.48	2.26	2.42
51327	AHSP	Protein coding	13716	1.81	2.06	1.681	2.51	2.52	2.23	2.42
197407	ZNF48	Protein coding	20260	1.667	1.969	1.943	2.28	2.4	2.57	2.41667
154743	C7orf60	Protein coding	19800	-0.654	1.824	1.91	2.51	2.21	2.53	2.41667
341315	PABPC1P4	Pseudogene	23271	1.432	2.129	2.071	1.89	2.61	2.74	2.41333
4536	MT-ND2	Protein coding	9980	1.754	1.978	1.958	2.24	2.41	2.59	2.41333
441932	OR2W5	Protein coding	25577	1.618	2.116	1.845	2.2	2.59	2.45	2.41333
10335	MRVI1	Protein coding	8792	1.911	1.879	1.773	2.61	2.28	2.35	2.41333
353	APRT	Protein coding	7547	2.185	2.156	1.317	2.84	2.64	1.76	2.41333
10124	ARL4A	Protein coding	4330	1.752	1.816	2.078	2.28	2.2	2.75	2.41
92912	UBE2Q2	Protein coding	18347	1.317	1.899	2.077	2.17	2.31	2.75	2.41
441639	OR9K2	Protein coding	25596	1.522	2.03	2.036	2.06	2.48	2.69	2.41
476	ATP1A1	Protein coding	9298	1.924	2.086	1.551	2.61	2.55	2.07	2.41
7376	NR1H2	Protein coding	6701	1.791	1.994	1.727	2.51	2.43	2.29	2.41
10575	CCT4	Protein coding	7963	1.542	1.988	1.943	2.22	2.43	2.57	2.40667
701	BUB1B	Protein coding	118	1.503	2.139	1.831	2.17	2.62	2.43	2.40667
80231	CXorf21	Protein coding	16638	2.038	1.919	1.452	2.94	2.34	1.94	2.40667
27199	OXGR1	Protein coding	1459	NA	1.953	1.836		2.38	2.43	2.405
28974	C19orf53	Protein coding	13272	1.753	1.972	1.954	2.22	2.4	2.59	2.40333
728979	RPL10AP9	Pseudogene	23925	2.044	1.369	2.136	2.75	1.63	2.82	2.4
10813	UTP14A	Protein coding	11951	1.562	1.834	2.027	2.29	2.23	2.68	2.4
6626	SNRPA	Protein coding	10640	1.754	1.728	1.927	2.56	2.09	2.55	2.4
55756	INTS9	Protein coding	14816	1.946	2.092	1.382	2.79	2.56	1.85	2.4
4926	NUMA1	To be determined	6970	1.432	2.005	1.988	2.11	2.45	2.63	2.39667
360226	PRSS41	Other	21929	1.311	1.88	2.139	2.07	2.29	2.83	2.39667
10940	POP1	Protein coding	12007	1.848	1.959	1.77	2.45	2.39	2.35	2.39667
Retired		Retired	22116	1.435	1.911	2.051	2.14	2.33	2.71	2.39333
389395	HNRNPA3P4	Pseudogene	24008	1.53	1.776	2.043	2.33	2.15	2.7	2.39333
9730	VPRBP	Protein coding	11453	1.755	1.951	1.901	2.28	2.38	2.52	2.39333
113220	KIF12	Protein coding	5671	1.802	1.888	1.725	2.59	2.3	2.29	2.39333
92755	TUBBP1	Pseudogene	23124	1.908	1.493	1.994	2.73	1.79	2.64	2.38667
51605	TRMT6	Protein coding	13843	1.945	1.745	1.685	2.81	2.11	2.24	2.38667
139741	ACTRT1	Protein coding	10339	1.892	1.833	1.658	2.73	2.23	2.2	2.38667
8263	F8A1	Protein coding	10985	1.681	1.872	1.868	2.39	2.28	2.48	2.38333
1081	CGA	Protein coding	6209	2.057	1.878	1.396	3	2.28	1.87	2.38333
151613	TTC14	Protein coding	19679	-0.267	1.764	2.005	2.35	2.14	2.65	2.38
402562	HNRNPA1P8	Pseudogene	23116	1.611	1.96	1.844	2.3	2.39	2.45	2.38
201626	PDE12	Protein coding	20367	1.653	2.15	1.645	2.32	2.63	2.19	2.38
51124	IER3IP1	Protein coding	13587	1.525	1.601	2.239	2.24	1.93	2.96	2.37667
2700	GJA3	Protein coding	8157	2.04	1.951	1.443	2.82	2.38	1.93	2.37667
8576	STK16	Protein coding	839	2.033	2.073	1.377	2.76	2.53	1.84	2.37667
26354	GNL3	Protein coding	13055	1.87	1.841	1.828	2.46	2.24	2.42	2.37333
56134	PCDHAC2	Other	2455	1.882	1.772	1.697	2.72	2.15	2.25	2.37333
57291	DANCR	ncRNA	15256	1.893	1.836	1.696	2.64	2.23	2.25	2.37333
9927	MFN2	Protein coding	11604	1.601	2.05	1.864	2.14	2.5	2.47	2.37
389123	IQCF2	Protein coding	22167	1.808	1.885	1.61	2.68	2.29	2.14	2.37
84133	ZNRF3	Protein coding	17115	1.557	1.818	2.211	1.98	2.21	2.92	2.37
158798	AKAP14	Protein coding	7491	1.708	2.14	1.766	2.15	2.62	2.34	2.37
220	ALDH1A3	Protein coding	3607	1.759	1.79	1.933	2.37	2.17	2.56	2.36667
64779	MTHFSD	Protein coding	15881	1.95	1.762	1.873	2.48	2.14	2.48	2.36667
5562	PRKAA1	Protein coding	695	1.808	1.999	1.805	2.27	2.44	2.39	2.36667
9911	TMCC2	Protein coding	11591	1.666	2.109	1.719	2.24	2.58	2.28	2.36667
92104	TTC30A	Protein coding	18273	1.451	2.149	1.698	2.21	2.63	2.26	2.36667
3274	HRH2	To be determined	1499	NA	2.05	1.68		2.5	2.23	2.365
23277	CLUH	Protein coding	12520	1.751	1.615	2.007	2.48	1.95	2.66	2.36333
80006	TRAPPC13	Protein coding	16520	1.677	1.823	1.869	2.4	2.21	2.48	2.36333
9277	WDR46	Protein coding	11249	1.995	1.584	1.852	2.71	1.91	2.46	2.36
129530	LYG1	Protein coding	18892	2.041	1.645	1.743	2.78	1.99	2.31	2.36
4857	NOVA1	Protein coding	2398	1.822	1.908	1.701	2.5	2.32	2.26	2.36
92799	SHKBP1	Protein coding	18340	1.711	1.867	1.55	2.74	2.27	2.07	2.36
6468	FBXW4	Protein coding	5590	2.035	2.057	1.292	2.84	2.51	1.73	2.36
9092	SART1	Protein coding	8897	1.246	1.366	2.718	1.86	1.63	3.58	2.35667
Retired		Retired	23316	1.119	2.634	1.797	1.44	3.25	2.38	2.35667
11339	OIP5	Protein coding	12197	1.54	1.713	2.064	2.25	2.07	2.73	2.35
145773	FAM81A	Protein coding	19330	1.574	1.754	2.051	2.22	2.12	2.71	2.35
222611	ADGRF2	Protein coding	1366	1.405	1.834	2.103	2.04	2.23	2.78	2.35
79054	TRPM8	Protein coding	4451	1.812	1.901	1.642	2.55	2.31	2.18	2.34667
10847	SRCAP	Protein coding	5091	1.597	1.902	1.823	2.29	2.32	2.42	2.34333
283994	LINC00868	ncRNA	21111	1.568	2.07	1.81	2.1	2.53	2.4	2.34333
4751	NEK2	Protein coding	571	1.513	2.232	1.746	1.97	2.74	2.32	2.34333
392390	OR1L6	Protein coding	24448	1.463	2.153	1.732	2.09	2.64	2.3	2.34333
55153	SDAD1	Protein coding	14452	1.621	1.887	1.858	2.26	2.3	2.46	2.34
400931	MIRLET7BHG	ncRNA	22289	1.745	1.721	1.809	2.54	2.08	2.4	2.34
23560	GTPBP4	Protein coding	12684	1.663	2.073	1.762	2.15	2.53	2.34	2.34
23443	SLC35A3	Protein coding	12629	1.618	2.039	1.679	2.3	2.49	2.23	2.34
5609	MAP2K7	Protein coding	472	2.041	1.732	1.582	2.8	2.1	2.11	2.33667
51112	TRAPPC12	Protein coding	13576	1.977	1.901	1.345	2.9	2.31	1.8	2.33667
51527	GSKIP	Protein coding	13798	1.551	1.752	1.952	2.29	2.12	2.58	2.33
5198	PFAS	Protein coding	10128	1.87	1.914	1.655	2.46	2.33	2.2	2.33
4145	MATK	Protein coding	523	1.916	2.045	1.451	2.55	2.5	1.94	2.33
9382	COG1	Protein coding	11285	2.1	1.716	1.542	2.86	2.08	2.05	2.33
57551	TAOK1	Protein coding	425	1.59	1.771	2.029	2.15	2.15	2.68	2.32667
9230	RAB11B	Protein coding	5000	1.715	1.766	2.004	2.19	2.14	2.65	2.32667
346950	RPL37P6	Pseudogene	23134	1.984	1.332	1.93	2.84	1.58	2.56	2.32667
84064	HDHD2	Protein coding	7889	1.87	2.032	1.355	2.69	2.48	1.81	2.32667
80183	KIAA0226L	Protein coding	16606	1.805	1.762	1.702	2.58	2.13	2.26	2.32333
740	MRPL49	Protein coding	9357	1.871	1.933	1.657	2.42	2.35	2.2	2.32333
4771	NF2	Protein coding	7048	2.008	2.035	1.087	3.03	2.48	1.46	2.32333
55062	WIPI1	Protein coding	14368	1.999	1.549	1.874	2.62	1.86	2.48	2.32
9685	CLINT1	Protein coding	11416	1.668	1.869	1.863	2.22	2.27	2.47	2.32
8688	KRT37	Protein coding	11097	1.748	2.025	1.707	2.22	2.47	2.27	2.32
15	AANAT	Protein coding	9220	1.798	1.926	1.639	2.43	2.35	2.18	2.32
5828	PEX2	Protein coding	5477	1.176	1.952	2.225	1.64	2.38	2.94	2.32
163227	ZNF100	Protein coding	20024	1.431	1.71	2.211	1.97	2.07	2.92	2.32
55143	CDCA8	Protein coding	14440	1.757	1.768	1.776	2.46	2.14	2.36	2.32
10420	TESK2	Protein coding	875	1.946	1.789	1.644	2.6	2.17	2.19	2.32
91978	TPGS1	Protein coding	18264	1.716	1.891	1.54	2.6	2.3	2.05	2.31667
79646	PANK3	Protein coding	612	1.876	1.954	1.494	2.58	2.38	1.99	2.31667
1244	ABCC2	Protein coding	7290	1.709	1.673	2.003	2.28	2.02	2.65	2.31667
10190	TXNDC9	Protein coding	11686	1.733	1.915	1.644	2.43	2.33	2.19	2.31667
121536	AEBP2	Protein coding	10330	1.729	1.707	1.799	2.49	2.06	2.39	2.31333
2287	FKBP3	Protein coding	5153	1.293	1.926	2.072	1.85	2.35	2.74	2.31333
219333	USP12	Protein coding	5396	1.556	1.811	1.977	2.12	2.2	2.62	2.31333
11280	SCN11A	Protein coding	8914	1.758	1.572	1.846	2.6	1.89	2.45	2.31333
26262	TSPAN17	Protein coding	4602	1.442	1.853	2.088	1.93	2.25	2.76	2.31333
9188	DDX21	Protein coding	11225	1.692	1.868	1.886	2.17	2.27	2.5	2.31333
84135	UTP15	Protein coding	17117	1.697	1.938	1.8	2.19	2.36	2.39	2.31333
Retired		Retired	24836	1.697	1.709	1.947	2.28	2.07	2.58	2.31
28988	DBNL	Protein coding	2211	1.434	1.978	1.854	2.06	2.41	2.46	2.31
29081	METTL5	Protein coding	13300	1.691	1.97	1.801	2.14	2.4	2.39	2.31
133584	EGFLAM	Protein coding	19007	1.62	1.955	1.697	2.3	2.38	2.25	2.31
285556	LOC285556	To be determined	21370	1.693	1.918	1.693	2.35	2.33	2.25	2.31
93426	SYCE1	Protein coding	18382	1.637	1.801	1.593	2.63	2.18	2.12	2.31
388122	RPSAP55	Pseudogene	24825	1.867	1.316	2.15	2.52	1.56	2.84	2.30667
Retired		Retired	22509	2.16	0.993	1.993	3.13	1.15	2.64	2.30667
1760	DMPK	Protein coding	246	1.647	1.961	1.779	2.17	2.39	2.36	2.30667
10171	RCL1	Protein coding	11680	1.772	1.906	1.589	2.48	2.32	2.12	2.30667
4148	MATN3	Protein coding	6957	1.653	2.008	1.538	2.42	2.45	2.05	2.30667
27285	TEKT2	Protein coding	13194	1.624	1.907	1.902	2.07	2.32	2.52	2.30333
388339	RPS18P12	Pseudogene	25049	1.57	1.854	1.866	2.19	2.25	2.47	2.30333
7268	TTC4	Protein coding	4460	1.448	1.995	1.849	2.03	2.43	2.45	2.30333
54868	TMEM104	Protein coding	14206	1.757	1.647	1.818	2.51	1.99	2.41	2.30333
9097	USP14	Protein coding	5398	1.535	2.046	1.745	2.09	2.5	2.32	2.30333
55781	RIOK2	Protein coding	8856	1.899	1.523	1.715	2.8	1.83	2.28	2.30333
51077	FCF1	Protein coding	13544	1.499	2.029	1.674	2.21	2.48	2.22	2.30333
8892	EIF2B2	Protein coding	2841	1.817	1.99	1.482	2.5	2.43	1.98	2.30333
8189	SYMPK	Protein coding	2663	2.009	2.084	1.128	2.84	2.55	1.52	2.30333
341350	OVCH1	Protein coding	21744	1.598	1.954	1.942	1.95	2.38	2.57	2.3
10226	PLIN3	Protein coding	6067	1.604	1.71	1.812	2.43	2.07	2.4	2.3
83540	NUF2	Protein coding	7712	1.526	1.913	1.704	2.31	2.33	2.26	2.3
23481	PES1	Protein coding	8651	1.832	1.742	1.457	2.85	2.11	1.94	2.3
57062	DDX24	Protein coding	15165	1.596	1.625	2.046	2.22	1.96	2.71	2.29667
55501	CHST12	Protein coding	14652	1.441	1.865	1.97	2.01	2.27	2.61	2.29667
26277	TINF2	Protein coding	4401	1.909	1.604	1.851	2.51	1.93	2.45	2.29667
7913	DEK	Protein coding	2924	1.631	1.97	1.724	2.2	2.4	2.29	2.29667
5092	PCBD1	Protein coding	8631	1.849	1.752	1.592	2.65	2.12	2.12	2.29667
54552	GNL3L	Protein coding	14067	1.61	2.138	1.541	2.22	2.62	2.05	2.29667
6415	SEPW1	Protein coding	10559	1.693	1.74	1.888	2.27	2.11	2.5	2.29333
84627	ZNF469	Protein coding	17364	1.63	2.051	1.484	2.39	2.51	1.98	2.29333
11116	FGFR1OP	Protein coding	8073	1.922	2.039	1.3	2.65	2.49	1.74	2.29333
11021	RAB35	Protein coding	9077	1.571	2.174	1.451	2.28	2.66	1.94	2.29333
163	AP2B1	Protein coding	7112	1.578	1.784	1.799	2.32	2.16	2.39	2.29
51362	CDC40	Protein coding	13727	1.56	2.134	1.583	2.15	2.61	2.11	2.29
Retired		Retired	24684	1.516	1.819	2.091	1.89	2.21	2.76	2.28667
3012	HIST1H2AE	Protein coding	9732	1.543	1.909	1.914	2	2.32	2.54	2.28667
55577	NAGK	Protein coding	564	1.95	1.724	1.635	2.6	2.09	2.17	2.28667
284369	SIGLECL1	Protein coding	21191	1.543	2.101	1.599	2.16	2.57	2.13	2.28667
Retired		Retired	23560	1.919	1.792	1.595	2.56	2.17	2.12	2.28333
115273	RAB42	Protein coding	18054	1.641	1.586	1.941	2.37	1.91	2.57	2.28333
23170	TTLL12	Protein coding	12429	1.64	1.807	1.697	2.4	2.19	2.26	2.28333
2778	GNAS	Protein coding	1337	NA	1.837	1.753		2.23	2.33	2.28
3728	JUP	Protein coding	8302	1.675	1.929	1.574	2.39	2.35	2.1	2.28
27292	DIMT1	Protein coding	13199	2.215	1.646	1.448	2.92	1.99	1.93	2.28
54549	SDK2	Protein coding	14062	1.964	1.888	1.356	2.73	2.3	1.81	2.28
Retired		Retired	22760	1.084	2.162	2.173	1.31	2.65	2.87	2.27667
10162	LPCAT3	Protein coding	11674	1.436	1.794	1.999	2	2.18	2.65	2.27667
5696	PSMB8	Protein coding	10392	1.628	1.931	1.771	2.13	2.35	2.35	2.27667
8643	PTCH2	Protein coding	6019	1.674	1.698	1.769	2.43	2.05	2.35	2.27667
89944	GLB1L2	Protein coding	17728	1.95	1.62	1.597	2.75	1.95	2.13	2.27667
55831	EMC3	Protein coding	14866	2.062	1.843	1.219	2.95	2.24	1.64	2.27667
81494	CFHR5	Protein coding	16779	1.478	1.886	1.833	2.1	2.29	2.43	2.27333
4316	MMP7	Protein coding	4692	1.554	1.989	1.798	2	2.43	2.39	2.27333
9142	TMEM257	Protein coding	11207	1.728	1.885	1.74	2.22	2.29	2.31	2.27333
85366	MYLK2	Protein coding	561	1.562	2.149	1.616	2.04	2.63	2.15	2.27333
10328	EMC8	Protein coding	25690	1.873	1.86	1.435	2.64	2.26	1.92	2.27333
79667	KLF3-AS1	ncRNA	16242	1.386	1.87	2.003	1.89	2.27	2.65	2.27
64965	MRPS9	Protein coding	15943	1.699	1.783	1.742	2.34	2.16	2.31	2.27
79085	SLC25A23	Protein coding	16079	1.8	1.811	1.625	2.45	2.2	2.16	2.27
79780	CCDC82	Protein coding	16339	1.194	1.851	2.235	1.6	2.25	2.95	2.26667
653619	PRAMEF15	Protein coding	22559	1.563	1.689	1.882	2.27	2.04	2.49	2.26667
10163	WASF2	Protein coding	6103	1.599	1.723	1.727	2.42	2.09	2.29	2.26667
5253	PHF2	Protein coding	2487	1.566	1.604	1.959	2.27	1.93	2.59	2.26333
Retired		Retired	24536	1.982	1.603	1.504	2.86	1.93	2	2.26333
6695	SPOCK1	Protein coding	10677	1.717	1.832	1.557	2.49	2.22	2.07	2.26
4154	MBNL1	Protein coding	9934	1.934	1.847	1.54	2.49	2.24	2.05	2.26
9166	EBAG9	Protein coding	5216	1.53	2.286	1.523	1.94	2.81	2.03	2.26
84536	LINC01547	ncRNA	17335	1.656	1.554	1.86	2.43	1.87	2.47	2.25667
219988	PATL1	Protein coding	20491	1.753	2.046	1.363	2.45	2.5	1.82	2.25667
54443	ANLN	Protein coding	7521	1.322	1.836	2.229	1.6	2.23	2.94	2.25667
27350	APOBEC3C	Protein coding	4315	1.698	1.76	1.768	2.29	2.13	2.35	2.25667
Retired		Retired	24896	1.655	1.972	1.692	2.12	2.4	2.25	2.25667
29990	PILRB	Protein coding	22435	1.468	2.038	1.641	2.09	2.49	2.18	2.25333
2091	FBL	Protein coding	9620	1.774	1.764	1.576	2.52	2.14	2.1	2.25333
1669	DEFA4	Protein coding	9552	1.579	2.081	1.466	2.26	2.54	1.96	2.25333
9783	RIMS3	Protein coding	11494	1.267	1.658	2.404	1.58	2	3.17	2.25
1666	DECR1	Protein coding	3740	1.521	1.616	1.972	2.19	1.95	2.61	2.25
2658	GDF2	Protein coding	6257	1.438	1.827	1.961	1.93	2.22	2.6	2.25
51316	PLAC8	Protein coding	13708	1.871	1.942	1.316	2.6	2.37	1.76	2.24333
7171	TPM4	Protein coding	7076	1.512	1.89	1.597	2.31	2.3	2.12	2.24333
7567	ZNF19	Protein coding	10835	1.598	1.649	1.867	2.26	1.99	2.47	2.24
283867	LINC00922	ncRNA	21084	1.584	1.946	1.671	2.13	2.37	2.22	2.24
51276	ZNF571	Protein coding	13675	1.609	1.969	1.58	2.22	2.4	2.1	2.24
10286	BCAS2	Protein coding	1975	1.784	1.99	1.372	2.46	2.43	1.83	2.24
81577	GFOD2	Protein coding	16815	1.423	1.903	1.823	1.97	2.32	2.42	2.23667
389293	ISCA1P1	Pseudogene	23874	1.854	1.479	1.821	2.52	1.77	2.42	2.23667
3906	LALBA	Protein coding	9876	1.792	1.713	1.599	2.51	2.07	2.13	2.23667
23351	KHNYN	Protein coding	12570	2.109	1.74	1.202	2.99	2.11	1.61	2.23667
Retired		Retired	23767	1.61	1.723	1.904	2.11	2.08	2.52	2.23667
29127	RACGAP1	Protein coding	13331	1.622	1.661	2.004	2.04	2.01	2.65	2.23333
10256	CNKSR1	Protein coding	196	1.873	1.74	1.574	2.49	2.11	2.1	2.23333
286359	LOC286359	To be determined	21486	1.552	1.735	1.721	2.3	2.1	2.29	2.23
79133	NDUFAF5	Protein coding	16097	1.784	1.86	1.501	2.43	2.26	2	2.23
341112	WARSP1	Pseudogene	23217	1.613	2.136	1.317	2.32	2.61	1.76	2.23
54870	QRICH1	Protein coding	14208	1.759	1.689	1.593	2.52	2.04	2.12	2.22667
54058	C21orf58	Protein coding	13951	1.659	1.999	1.529	2.2	2.44	2.04	2.22667
282679	AQP11	Protein coding	20933	1.587	1.636	1.981	2.09	1.97	2.62	2.22667
79368	FCRL2	Protein coding	6058	1.47	1.545	1.955	2.23	1.86	2.59	2.22667
65010	SLC26A6	Protein coding	15955	1.581	1.982	1.57	2.17	2.42	2.09	2.22667
145258	GSC	Protein coding	19311	1.758	1.792	1.517	2.49	2.17	2.02	2.22667
9922	IQSEC1	Protein coding	11600	1.756	1.925	1.476	2.37	2.34	1.97	2.22667
5932	RBBP8	Protein coding	9117	1.544	1.553	1.933	2.24	1.87	2.56	2.22333
84649	DGAT2	Protein coding	17374	1.56	1.906	1.549	2.29	2.32	2.06	2.22333
219965	OR5B17	Protein coding	25642	1.764	1.926	1.376	2.48	2.35	1.84	2.22333
64981	MRPL34	Protein coding	15952	1.516	1.79	1.814	2.08	2.17	2.41	2.22
11067	C10orf10	Protein coding	12077	1.626	1.81	1.759	2.13	2.2	2.33	2.22
Retired		Retired	25270	1.389	2.181	1.553	1.92	2.67	2.07	2.22
3183	HNRNPC	Protein coding	9771	1.608	2.069	1.521	2.1	2.53	2.03	2.22
80135	RPF1	Protein coding	16582	1.516	2.026	1.516	2.17	2.47	2.02	2.22
90809	TMEM55B	Protein coding	17837	1.533	1.87	1.872	1.9	2.27	2.48	2.21667
23624	CBLC	Protein coding	5520	1.585	1.616	1.864	2.23	1.95	2.47	2.21667
79747	ADGB	Protein coding	7895	1.677	1.822	1.522	2.41	2.21	2.03	2.21667
81037	CLPTM1L	Protein coding	16773	1.406	1.727	1.932	1.99	2.09	2.56	2.21333
6919	TCEA2	Protein coding	3405	1.727	1.533	1.84	2.36	1.84	2.44	2.21333
79094	CHAC1	Protein coding	16087	1.639	1.662	1.819	2.22	2.01	2.41	2.21333
55339	WDR33	Protein coding	14615	1.611	1.662	1.792	2.25	2.01	2.38	2.21333
10208	USPL1	Protein coding	5382	1.555	1.922	1.64	2.12	2.34	2.18	2.21333
79047	KCTD15	Protein coding	16055	1.667	1.843	1.607	2.26	2.24	2.14	2.21333
51157	ZNF580	Protein coding	13823	1.595	1.782	1.593	2.36	2.16	2.12	2.21333
27023	FOXB1	Protein coding	2985	1.725	1.756	1.448	2.58	2.13	1.93	2.21333
54534	MRPL50	Protein coding	14049	1.864	1.818	1.373	2.59	2.21	1.84	2.21333
83855	KLF16	Protein coding	2289	1.783	1.757	1.454	2.56	2.13	1.94	2.21
9755	TBKBP1	Protein coding	11475	1.26	1.597	2.371	1.57	1.92	3.13	2.20667
317772	HIST2H2AB	Protein coding	21520	1.256	1.897	1.92	1.77	2.31	2.54	2.20667
80761	UPK3B	Protein coding	16732	1.519	1.675	1.837	2.16	2.02	2.44	2.20667
283316	CD163L1	Protein coding	5969	1.384	1.798	1.832	2.01	2.18	2.43	2.20667
27086	FOXP1	Protein coding	3010	1.811	1.447	1.645	2.7	1.73	2.19	2.20667
Retired		Retired	23561	1.441	2.158	1.583	1.87	2.64	2.11	2.20667
8120	AP3B2	Protein coding	10960	1.559	1.952	1.518	2.22	2.38	2.02	2.20667
57819	LSM2	Protein coding	15512	1.913	1.889	1.237	2.66	2.3	1.66	2.20667
Retired		Retired	24928	1.321	1.991	1.92	1.64	2.43	2.54	2.20333
6271	S100A1	Protein coding	2580	1.739	1.898	1.404	2.42	2.31	1.88	2.20333
84946	LTV1	Protein coding	17547	1.426	1.653	2.105	1.83	2	2.78	2.20333
23428	SLC7A8	Protein coding	12619	1.467	1.762	1.809	2.08	2.13	2.4	2.20333
4982	TNFRSF11B	Protein coding	6809	1.837	1.843	1.457	2.43	2.24	1.94	2.20333
151835	CPNE9	Protein coding	19690	0.958	1.585	1.356	2.89	1.91	1.81	2.20333
27202	C5AR2	Protein coding	1456	NA	1.975	1.489		2.41	1.99	2.2
63971	KIF13A	Protein coding	5672	1.726	1.84	1.408	2.48	2.24	1.88	2.2
Retired		Retired	24179	1.306	1.857	1.939	1.77	2.26	2.57	2.2
57687	VAT1L	Protein coding	15468	1.693	1.862	1.499	2.34	2.26	2	2.2
10747	MASP2	Protein coding	11923	1.408	1.722	1.849	2.06	2.08	2.45	2.19667
201255	LRRC45	Protein coding	20351	1.604	1.661	1.8	2.19	2.01	2.39	2.19667
5083	PAX9	Protein coding	2423	1.715	1.494	1.748	2.48	1.79	2.32	2.19667
80329	ULBP1	Protein coding	16679	1.605	1.678	1.685	2.32	2.03	2.24	2.19667
6048	RNF5	Protein coding	10447	1.502	1.651	1.994	1.95	1.99	2.64	2.19333
715	C1R	Protein coding	4347	1.714	1.468	1.953	2.23	1.76	2.59	2.19333
285189	PLGLA	Pseudogene	21305	1.201	2.072	1.921	1.51	2.53	2.54	2.19333
4194	MDM4	Protein coding	5501	1.386	1.829	1.826	1.94	2.22	2.42	2.19333
84787	SUV420H2	Protein coding	8464	1.567	1.797	1.78	2.04	2.18	2.36	2.19333
23398	PPWD1	Protein coding	12604	1.452	1.994	1.572	2.06	2.43	2.09	2.19333
Retired		Retired	25464	1.701	1.93	1.474	2.26	2.35	1.97	2.19333
285900	RPL6P20	Pseudogene	23082	1.23	1.829	1.96	1.75	2.22	2.6	2.19
4838	NODAL	Protein coding	10073	1.393	1.919	1.786	1.86	2.34	2.37	2.19
56124	PCDHB12	Other	2459	1.512	1.754	1.698	2.19	2.12	2.26	2.19
6366	CCL21	Protein coding	6175	1.729	1.612	1.578	2.53	1.94	2.1	2.19
84222	TMEM191A	Pseudogene	17165	1.735	1.968	1.447	2.24	2.4	1.93	2.19
153222	CREBRF	Protein coding	19748	-0.446	1.658	1.865	2.09	2	2.47	2.18667
391267	ANKRD20A11P	Pseudogene	17955	1.511	1.662	1.739	2.24	2.01	2.31	2.18667
401232	LINC01011	ncRNA	22311	1.194	1.926	1.854	1.75	2.35	2.46	2.18667
2892	GRIA3	Protein coding	5900	1.829	1.677	1.373	2.69	2.03	1.84	2.18667
401884	MGC57346	To be determined	19414	1.343	2.236	1.701	1.54	2.74	2.26	2.18
7673	ZNF222	To be determined	10860	1.518	1.884	1.547	2.19	2.29	2.06	2.18
9871	SEC24D	Protein coding	11560	1.364	2.075	1.651	1.8	2.54	2.19	2.17667
4352	MPL	Protein coding	5975	1.64	1.756	1.517	2.38	2.13	2.02	2.17667
285053	RPL18AP6	Pseudogene	22643	1.865	1.109	1.995	2.58	1.3	2.64	2.17333
11155	LDB3	Protein coding	12117	1.38	1.718	1.969	1.83	2.08	2.61	2.17333
80155	NAA15	Protein coding	5093	1.539	1.857	1.549	2.2	2.26	2.06	2.17333
92305	TMEM129	Protein coding	18295	1.517	1.654	1.656	2.31	2	2.2	2.17
389197	C4orf50	Protein coding	22170	1.263	1.629	2.008	1.89	1.96	2.66	2.17
84085	FBXO30	Protein coding	17097	1.453	1.744	1.943	1.83	2.11	2.57	2.17
5734	PTGER4	Protein coding	1672	1.159	2.114	1.691	1.67	2.59	2.25	2.17
60625	DHX35	Protein coding	15633	1.655	1.776	1.615	2.21	2.15	2.15	2.17
1439	CSF2RB	Protein coding	6224	1.625	1.706	1.558	2.38	2.06	2.07	2.17
65083	NOL6	Protein coding	15964	1.576	1.995	1.441	2.16	2.43	1.92	2.17
9741	LAPTM4A	Protein coding	11463	1.587	1.534	1.98	2.04	1.84	2.62	2.16667
26266	SLC13A4	Protein coding	13044	1.704	1.543	1.832	2.22	1.85	2.43	2.16667
122748	OR11H6	Protein coding	22529	1.551	1.529	1.815	2.25	1.84	2.41	2.16667
10371	SEMA3A	Protein coding	6034	1.395	1.738	1.789	2.03	2.1	2.37	2.16667
151258	SLC38A11	Protein coding	19662	0.997	2.005	1.777	1.69	2.45	2.36	2.16667
402562	HNRNPA1P8	Pseudogene	25734	1.407	1.959	1.687	1.87	2.39	2.24	2.16667
9145	SYNGR1	Protein coding	11212	1.479	2.026	1.625	1.87	2.47	2.16	2.16667
2977	GUCY1A2	Protein coding	3876	1.503	1.856	1.613	2.09	2.26	2.15	2.16667
23450	SF3B3	Protein coding	12631	1.175	2.319	1.49	1.66	2.85	1.99	2.16667
51096	UTP18	Protein coding	13559	1.729	1.717	1.405	2.54	2.08	1.88	2.16667
353376	TICAM2	Protein coding	21915	1.694	1.003	2.049	2.62	1.16	2.71	2.16333
7172	TPMT	Protein coding	4206	1.199	1.97	1.883	1.59	2.4	2.5	2.16333
388569	ZNF324B	Protein coding	22136	1.608	1.524	1.71	2.39	1.83	2.27	2.16333
280	AMY2B	Protein coding	9275	1.618	1.757	1.65	2.17	2.13	2.19	2.16333
22876	INPP5F	Protein coding	8280	1.659	1.831	1.426	2.37	2.22	1.9	2.16333
2098	ESD	Protein coding	3784	1.384	1.71	1.855	1.96	2.07	2.46	2.16333
23207	PLEKHM2	Protein coding	12459	1.646	1.876	1.348	2.41	2.28	1.8	2.16333
353142	LCE3A	Protein coding	21895	1.401	1.445	1.926	2.2	1.73	2.55	2.16
80712	ESX1	Protein coding	16710	1.443	1.671	1.815	2.05	2.02	2.41	2.16
387338	NSUN4	Protein coding	22088	1.275	1.783	1.813	1.91	2.16	2.41	2.16
54629	FAM63B	Protein coding	14092	1.454	1.73	1.803	2	2.09	2.39	2.16
84851	TRIM52	Protein coding	17472	1.447	1.734	1.753	2.05	2.1	2.33	2.16
400073	C12orf76	Protein coding	22239	1.458	1.644	1.747	2.18	1.98	2.32	2.16
84896	ATAD1	Protein coding	17505	1.753	1.583	1.709	2.3	1.91	2.27	2.16
6358	CCL14	Protein coding	6167	1.841	1.478	1.518	2.69	1.77	2.02	2.16
9127	P2RX6	Protein coding	8613	1.167	1.806	1.97	1.67	2.19	2.61	2.15667
11266	DUSP12	Protein coding	5742	1.408	1.555	1.947	2.02	1.87	2.58	2.15667
4817	NIT1	Protein coding	10068	1.506	1.84	1.663	2.02	2.24	2.21	2.15667
84664	CSPG4P2Y	Pseudogene	17385	1.245	1.944	1.757	1.76	2.37	2.33	2.15333
9963	SLC23A1	Protein coding	11622	1.577	1.625	1.729	2.2	1.96	2.3	2.15333
10346	TRIM22	Protein coding	5481	1.52	1.702	1.699	2.14	2.06	2.26	2.15333
79937	CNTNAP3	Protein coding	6989	1.251	1.8	1.832	1.84	2.18	2.43	2.15
390113	OR4X1	Protein coding	24640	1.298	2.297	1.49	1.64	2.82	1.99	2.15
55239	OGFOD1	Protein coding	14532	1.764	1.759	1.426	2.42	2.13	1.9	2.15
4975	OMP	Protein coding	10096	1.848	1.631	1.53	2.43	1.97	2.04	2.14667
4537	MT-ND3	Protein coding	9981	1.569	1.756	1.763	1.97	2.13	2.34	2.14667
10213	PSMD14	Protein coding	8745	1.403	1.876	1.713	1.88	2.28	2.28	2.14667
Retired		Retired	23861	1.928	1.402	1.605	2.63	1.67	2.14	2.14667
283948	NHLRC4	Protein coding	21100	1.716	1.646	1.604	2.32	1.99	2.13	2.14667
10061	ABCF2	Protein coding	10210	1.558	1.741	1.557	2.26	2.11	2.07	2.14667
6683	SPAST	Protein coding	2655	1.667	1.777	1.455	2.35	2.15	1.94	2.14667
400236	FOXN3-AS1	ncRNA	24792	1.516	1.436	2.044	2.01	1.72	2.7	2.14333
30836	DNTTIP2	Protein coding	13434	1.335	1.724	1.922	1.79	2.09	2.55	2.14333
55697	VAC14	Protein coding	4368	1.731	1.738	1.564	2.25	2.1	2.08	2.14333
7745	ZKSCAN8	To be determined	10892	1.364	1.658	1.849	1.97	2	2.45	2.14
9766	SUSD6	Protein coding	11482	1.682	1.595	1.746	2.18	1.92	2.32	2.14
1133	CHRM5	To be determined	5648	1.513	1.786	1.627	2.09	2.17	2.16	2.14
8774	NAPG	Protein coding	11122	1.384	1.704	2.004	1.7	2.06	2.65	2.13667
51000	SLC35B3	Protein coding	13486	1.463	1.742	1.898	1.78	2.11	2.52	2.13667
84068	SLC10A7	Protein coding	17080	1.34	1.932	1.87	1.58	2.35	2.48	2.13667
2040	STOM	Protein coding	9032	1.321	1.841	1.695	1.92	2.24	2.25	2.13667
158405	KIAA1958	Protein coding	19889	-0.107	1.898	1.628	1.93	2.31	2.17	2.13667
4986	OPRK1	Protein coding	1589	1.489	1.913	1.524	2.05	2.33	2.03	2.13667
340485	ACER2	Protein coding	23147	1.439	1.822	1.6	2.07	2.21	2.13	2.13667
84292	WDR83	Protein coding	17231	1.248	1.835	2.005	1.52	2.23	2.65	2.13333
55147	RBM23	To be determined	14444	1.617	1.51	1.764	2.25	1.81	2.34	2.13333
343263	MYBPHL	Protein coding	22449	1.683	1.631	1.522	2.4	1.97	2.03	2.13333
113115	MTFR2	Protein coding	17909	1.761	1.314	1.77	2.48	1.56	2.35	2.13
Retired		Retired	24515	1.68	1.781	1.353	2.42	2.16	1.81	2.13
Retired		Retired	24331	1.496	1.879	1.733	1.8	2.29	2.3	2.13
353135	LCE1E	Protein coding	22156	1.531	1.587	1.655	2.28	1.91	2.2	2.13
91561	RPS2P40	Pseudogene	23241	1.729	1.584	1.626	2.32	1.91	2.16	2.13
89122	TRIM4	Protein coding	17691	1.499	1.768	1.609	2.1	2.14	2.14	2.12667
339521	FAM58BP	Pseudogene	22547	2.025	1.215	1.515	2.93	1.43	2.02	2.12667
27254	CSDC2	Protein coding	13188	1.449	1.499	2.085	1.82	1.8	2.76	2.12667
140730	RIMS4	Protein coding	19208	1.132	2.032	1.794	1.52	2.48	2.38	2.12667
60467	BPESC1	ncRNA	15608	1.633	1.546	1.764	2.18	1.86	2.34	2.12667
51187	RSL24D1	Protein coding	13620	1.484	1.661	1.636	2.19	2.01	2.18	2.12667
55571	CNOT11	Protein coding	14682	1.419	1.674	1.788	1.98	2.02	2.37	2.12333
10594	PRPF8	Protein coding	2524	1.312	1.908	1.688	1.81	2.32	2.24	2.12333
8612	PPAP2C	Protein coding	5729	1.413	1.666	1.754	2.03	2.01	2.33	2.12333
56241	SUSD2	Protein coding	14995	2.006	1.346	1.579	2.67	1.6	2.1	2.12333
7078	TIMP3	Protein coding	5298	1.482	1.868	1.6	1.96	2.27	2.13	2.12
80209	PROSER1	Protein coding	16619	1.284	1.546	2	1.85	1.86	2.65	2.12
9130	FAM50A	Protein coding	11204	1.27	1.999	1.778	1.56	2.44	2.36	2.12
126820	WDR63	Protein coding	18786	1.398	1.677	1.766	1.99	2.03	2.34	2.12
26507	CNNM1	Protein coding	7772	1.834	1.557	1.29	2.76	1.87	1.73	2.12
8761	PABPC4	Protein coding	11119	1.255	1.893	1.918	1.51	2.3	2.54	2.11667
256710	GLIPR1L1	Protein coding	1555	1.335	1.808	1.766	1.82	2.19	2.34	2.11667
26037	SIPA1L1	Protein coding	12935	1.659	1.611	1.654	2.21	1.94	2.2	2.11667
11119	BTN3A1	To be determined	12094	1.768	1.526	1.649	2.33	1.83	2.19	2.11667
388795	EFCAB8	Protein coding	25267	1.483	1.77	1.621	2.05	2.14	2.16	2.11667
26235	FBXL4	Protein coding	5535	1.517	1.722	1.608	2.13	2.08	2.14	2.11667
5621	PRNP	Protein coding	8735	1.981	1.328	1.269	3.07	1.58	1.7	2.11667
159195	USP54	Protein coding	19920	-0.349	1.775	1.628	2.02	2.15	2.17	2.11333
375593	TRIM73	To be determined	22085	1.241	1.806	1.717	1.86	2.19	2.28	2.11
163702	IFNLR1	Protein coding	5938	1.371	1.684	1.703	2.03	2.04	2.26	2.11
22882	ZHX2	Protein coding	3487	1.692	1.367	1.644	2.51	1.63	2.19	2.11
6869	TACR1	Protein coding	1722	1.757	1.381	1.614	2.53	1.65	2.15	2.11
5641	LGMN	Protein coding	3960	1.54	1.831	1.495	2.12	2.22	1.99	2.11
56676	ASCL3	Protein coding	15046	1.889	1.725	1.297	2.5	2.09	1.74	2.11
6349	CCL3L1	To be determined	6183	2.168	1.428	1.084	3.16	1.71	1.46	2.11
343070	PRAMEF9	Protein coding	21776	1.455	1.934	1.671	1.74	2.36	2.22	2.10667
7177	TPSAB1	Protein coding	10776	1.503	1.72	1.596	2.12	2.08	2.12	2.10667
286122	C8orf31	Other	21456	1.705	1.475	1.52	2.52	1.77	2.03	2.10667
285941	C7orf71	Other	21429	1.57	1.659	1.494	2.33	2	1.99	2.10667
152815	THAP6	Protein coding	19735	-0.537	1.6	1.328	2.61	1.93	1.78	2.10667
79585	CORO7	Protein coding	16176	2.132	1.487	1.292	2.81	1.78	1.73	2.10667
Retired		Retired	8491	1.731	1.909	1.29	2.27	2.32	1.73	2.10667
994	CDC25B	Protein coding	5717	1.705	1.841	1.213	2.45	2.24	1.63	2.10667
65243	ZFP69B	Protein coding	15977	1.833	1.819	1.177	2.53	2.21	1.58	2.10667
6278	S100A7	Protein coding	8891	1.648	1.648	1.418	2.44	1.99	1.89	2.10667
8995	TNFSF18	Protein coding	6540	1.681	1.727	1.411	2.35	2.09	1.88	2.10667
81849	ST6GALNAC5	Protein coding	16867	1.027	1.567	2.285	1.4	1.89	3.02	2.10333
206358	SLC36A1	Protein coding	20445	1.231	1.841	1.771	1.71	2.24	2.35	2.1
9716	AQR	Protein coding	11441	1.963	1.488	1.452	2.58	1.78	1.94	2.1
120126	UBTFL2	Pseudogene	23225	1.566	1.836	1.364	2.25	2.23	1.82	2.1
80274	SCUBE1	Protein coding	16655	1.612	1.617	1.522	2.32	1.95	2.03	2.1
643837	LINC01128	ncRNA	21228	1.533	1.748	1.639	1.99	2.12	2.18	2.09667
284098	PIGW	Protein coding	21132	1.925	1.174	1.658	2.71	1.38	2.2	2.09667
161931	ADAD2	Protein coding	19975	1.313	1.759	1.775	1.8	2.13	2.36	2.09667
9518	GDF15	Protein coding	6256	1.349	1.793	1.734	1.8	2.18	2.3	2.09333
79883	PODNL1	Protein coding	16426	1.404	1.713	1.659	2	2.07	2.21	2.09333
55215	FANCI	Protein coding	14512	1.631	1.618	1.575	2.23	1.95	2.1	2.09333
57685	CACHD1	Protein coding	15467	1.628	1.776	1.405	2.25	2.15	1.88	2.09333
55080	TAPBPL	Protein coding	14380	1.28	1.533	2.151	1.59	1.84	2.84	2.09
84891	ZSCAN10	Protein coding	17500	1.518	1.601	1.79	1.96	1.93	2.38	2.09
6138	RPL15	Protein coding	10468	1.524	1.555	1.789	2.03	1.87	2.37	2.09
7398	USP1	Protein coding	5393	1.243	1.858	1.765	1.67	2.26	2.34	2.09
10430	TMEM147	Protein coding	11781	1.399	1.686	1.721	1.94	2.04	2.29	2.09
5801	PTPRR	Protein coding	761	1.571	1.712	1.711	1.93	2.07	2.27	2.09
10036	CHAF1A	Protein coding	2067	1.533	1.65	1.681	2.05	1.99	2.23	2.09
3352	HTR1D	Protein coding	1506	NA	1.662	1.628		2.01	2.17	2.09
1468	SLC25A10	Protein coding	9495	1.575	1.792	1.566	2.02	2.17	2.08	2.09
112869	CCDC101	Protein coding	17899	1.673	1.522	1.563	2.36	1.83	2.08	2.09
10569	SLU7	Protein coding	11859	1.99	1.835	0.852	2.88	2.23	1.16	2.09
79635	CCDC121	Protein coding	16219	1.445	1.578	1.918	1.82	1.9	2.54	2.08667
169522	KCNV2	Protein coding	7191	1.4	1.456	1.846	2.07	1.74	2.45	2.08667
Retired		Retired	22829	1.293	1.988	1.681	1.61	2.42	2.23	2.08667
148229	ATP8B3	Protein coding	19493	1.531	1.669	1.524	2.21	2.02	2.03	2.08667
5118	PCOLCE	Protein coding	2475	1.632	1.743	1.336	2.36	2.11	1.79	2.08667
29880	ALG5	Protein coding	10247	1.588	1.844	1.287	2.3	2.24	1.72	2.08667
92359	CRB3	Protein coding	18303	1.754	1.675	1.186	2.65	2.02	1.59	2.08667
3062	HCRTR2	Protein coding	5663	1.666	1.424	1.69	2.3	1.7	2.25	2.08333
3034	HAL	Protein coding	3893	1.242	2.362	1.219	1.71	2.9	1.64	2.08333
222696	ZSCAN23	Protein coding	20643	1.55	1.426	1.691	2.28	1.71	2.25	2.08
10439	OLFM1	Protein coding	11807	1.467	1.648	1.661	2.04	1.99	2.21	2.08
10468	FST	Protein coding	5880	1.421	1.619	1.643	2.11	1.95	2.18	2.08
51406	NOL7	Protein coding	13748	1.382	1.722	1.586	2.05	2.08	2.11	2.08
7328	UBE2H	Protein coding	4224	1.705	1.641	1.452	2.32	1.98	1.94	2.08
2975	GTF3C1	Protein coding	2196	1.566	1.925	1.315	2.14	2.34	1.76	2.08
64746	ACBD3	Protein coding	10293	1.456	1.788	1.479	2.1	2.17	1.97	2.08
1235	CCR6	Protein coding	1220	1.606	1.346	1.792	2.25	1.6	2.38	2.07667
392617	ELFN1	Protein coding	23087	1.269	1.781	1.704	1.81	2.16	2.26	2.07667
11074	TRIM31	Protein coding	12078	1.716	1.644	1.492	2.26	1.98	1.99	2.07667
26115	TANC2	Protein coding	12987	1.794	2.004	1.065	2.35	2.44	1.44	2.07667
84365	NIFK	Protein coding	2340	1.957	1.401	1.381	2.7	1.67	1.85	2.07333
389602	LOC389602	To be determined	24252	1.163	2.162	1.465	1.62	2.65	1.95	2.07333
54518	APBB1IP	Protein coding	14039	1.51	1.991	1.283	2.07	2.43	1.72	2.07333
57185	NIPAL3	Protein coding	15228	1.479	1.581	1.709	2.04	1.9	2.27	2.07
4340	MOG	Protein coding	9966	1.745	1.742	1.41	2.22	2.11	1.88	2.07
22938	SNW1	Protein coding	3346	1.506	1.907	1.281	2.16	2.32	1.72	2.06667
Retired		Retired	24907	0.838	2.161	1.969	0.94	2.65	2.61	2.06667
401136	TMPRSS11BNL	Pseudogene	23779	1.541	1.564	1.736	2.01	1.88	2.31	2.06667
1033	CDKN3	Protein coding	192	1.391	1.665	1.638	2.01	2.01	2.18	2.06667
140688	NOL4L	Protein coding	19198	1.778	1.57	1.292	2.58	1.89	1.73	2.06667
112611	RWDD2A	Protein coding	17885	1.652	1.421	1.624	2.33	1.7	2.16	2.06333
374860	ANKRD30B	Protein coding	25119	1.385	1.625	1.767	1.88	1.96	2.35	2.06333
1525	CXADR	Protein coding	5868	1.37	1.546	1.733	2.03	1.86	2.3	2.06333
11105	PRDM7	Protein coding	2514	1.467	1.649	1.628	2.03	1.99	2.17	2.06333
94031	HTRA3	Protein coding	18412	1.458	1.502	1.514	2.37	1.8	2.02	2.06333
54538	ROBO4	Protein coding	14052	1.557	1.761	1.436	2.14	2.13	1.92	2.06333
5909	RAP1GAP	Protein coding	5261	1.122	1.93	1.873	1.35	2.35	2.48	2.06
23325	KIAA1033	Protein coding	12555	1.437	1.462	1.814	2.02	1.75	2.41	2.06
145864	HAPLN3	Protein coding	19341	1.225	1.729	1.789	1.72	2.09	2.37	2.06
84938	ATG4C	Protein coding	17538	1.481	1.699	1.671	1.91	2.05	2.22	2.06
908	CCT6A	Protein coding	2012	1.247	1.985	1.555	1.69	2.42	2.07	2.06
58524	DMRT3	Protein coding	2934	1.261	2.037	1.514	1.67	2.49	2.02	2.06
130872	AHSA2	Protein coding	10336	1.691	1.503	1.455	2.44	1.8	1.94	2.06
5494	PPM1A	Protein coding	5851	1.32	1.464	2.089	1.66	1.75	2.76	2.05667
8453	CUL2	Protein coding	5445	1.229	1.566	1.995	1.65	1.88	2.64	2.05667
90167	FRMD7	Protein coding	17753	1.409	1.699	1.615	1.97	2.05	2.15	2.05667
286442	LINC01281	ncRNA	21491	1.257	1.89	1.495	1.88	2.3	1.99	2.05667
55001	TTC22	Protein coding	14322	1.917	1.655	1.242	2.5	2	1.67	2.05667
56259	CTNNBL1	Protein coding	7824	1.534	1.926	1.284	2.11	2.34	1.72	2.05667
55084	SOBP	Protein coding	14383	1.121	1.525	2.246	1.36	1.83	2.97	2.05333
6632	SNRPD1	Protein coding	10647	1.636	1.395	1.578	2.39	1.67	2.1	2.05333
1951	CELSR3	Protein coding	1232	1.881	1.282	1.504	2.64	1.52	2	2.05333
9204	ZMYM6	Protein coding	20695	1.577	1.611	1.424	2.32	1.94	1.9	2.05333
392539	LOC392539	To be determined	25389	1.537	1.672	1.371	2.31	2.02	1.83	2.05333
1293	COL6A3	Protein coding	7084	1.581	1.627	1.335	2.41	1.96	1.79	2.05333
6011	GRK1	Protein coding	774	1.658	2.058	1.057	2.22	2.51	1.43	2.05333
Retired		Retired	24796	1.216	1.703	1.895	1.58	2.06	2.51	2.05
Retired		Retired	23445	1.442	1.501	1.739	2.04	1.8	2.31	2.05
9867	PJA2	Protein coding	11555	1.456	1.645	1.68	1.93	1.99	2.23	2.05
404550	C16orf74	Protein coding	25721	1.612	1.394	1.676	2.26	1.66	2.23	2.05
22888	UBOX5	Protein coding	5609	1.697	1.613	1.389	2.35	1.94	1.86	2.05
160365	CLECL1	Protein coding	19936	-0.446	1.967	1.324	1.98	2.4	1.77	2.05
80777	CYB5B	Protein coding	16740	1.323	1.457	1.911	1.87	1.74	2.53	2.04667
23203	PMPCA	Protein coding	8760	1.601	1.355	1.779	2.17	1.61	2.36	2.04667
57620	STIM2	Protein coding	15420	1.431	1.835	1.246	2.24	2.23	1.67	2.04667
148103	ZNF599	Protein coding	19482	1.351	1.721	1.895	1.55	2.08	2.51	2.04667
400666	FLJ45684	To be determined	22269	1.123	1.642	1.857	1.7	1.98	2.46	2.04667
92856	IMP4	Protein coding	18345	1.522	1.822	1.085	2.47	2.21	1.46	2.04667
55745	AP5M1	Protein coding	14806	1.33	1.57	1.766	1.9	1.89	2.34	2.04333
624	BDKRB2	To be determined	103	1.24	1.766	1.653	1.79	2.14	2.2	2.04333
339789	LINC00299	ncRNA	21669	1.425	1.748	1.54	1.96	2.12	2.05	2.04333
6652	SORD	Protein coding	8995	1.392	1.584	1.749	1.9	1.91	2.32	2.04333
57188	ADAMTSL3	Protein coding	10280	1.34	1.662	1.647	1.93	2.01	2.19	2.04333
2222	FDFT1	Protein coding	4605	1.68	1.557	1.482	2.27	1.87	1.98	2.04
10312	TCIRG1	Protein coding	7266	1.38	1.655	1.741	1.81	2	2.31	2.04
8645	KCNK5	Protein coding	11084	1.623	1.761	1.46	2.04	2.13	1.95	2.04
386680	KRTAP10-5	Protein coding	22151	1.373	1.58	1.63	2.05	1.9	2.17	2.04
147645	VSIG10L	Protein coding	19437	1.668	1.641	1.597	2.01	1.98	2.13	2.04
7991	TUSC3	Protein coding	7197	1.443	1.699	1.45	2.13	2.05	1.94	2.04
8722	CTSF	Protein coding	3713	1.218	1.726	1.712	1.75	2.09	2.27	2.03667
55760	DHX32	Protein coding	14819	1.394	1.631	1.617	1.99	1.97	2.15	2.03667
3671	ISLR	Protein coding	9824	1.364	1.73	1.592	1.9	2.09	2.12	2.03667
131096	KCNH8	Protein coding	5949	1.475	1.521	1.575	2.18	1.83	2.1	2.03667
51388	NIP7	Protein coding	13740	1.459	1.548	1.568	2.16	1.86	2.09	2.03667
Retired		Retired	24236	1.556	1.577	1.524	2.18	1.9	2.03	2.03667
9814	SFI1	Protein coding	11517	1.673	1.587	1.522	2.17	1.91	2.03	2.03667
80215	RUNX1-IT1	ncRNA	16625	1.701	1.441	1.452	2.45	1.72	1.94	2.03667
54943	DNAJC28	Protein coding	14273	1.549	1.487	1.56	2.24	1.78	2.08	2.03333
51455	REV1	Protein coding	4839	1.198	1.735	1.791	1.62	2.1	2.38	2.03333
5184	PEPD	Protein coding	8649	1.14	1.739	1.597	1.86	2.11	2.13	2.03333
84766	CRACR2A	Protein coding	17431	1.468	1.761	1.415	2.08	2.13	1.89	2.03333
989	SEPT7	Protein coding	6990	1.694	1.65	1.212	2.48	1.99	1.63	2.03333
90864	SPSB3	Protein coding	18147	1.576	1.118	1.987	2.15	1.31	2.63	2.03
7592	ZNF41	Protein coding	10848	0.904	1.831	1.968	1.26	2.22	2.61	2.03
388685	LINC01138	ncRNA	20735	1.505	1.202	1.849	2.22	1.42	2.45	2.03
51575	ESF1	Protein coding	13830	1.444	1.472	1.682	2.09	1.76	2.24	2.03
60386	SLC25A19	Protein coding	7411	1.488	1.671	1.526	2.04	2.02	2.03	2.03
3486	IGFBP3	Protein coding	2795	1.355	1.839	1.524	1.83	2.23	2.03	2.03
170680	PSORS1C2	Protein coding	20169	1.75	1.829	1.071	2.43	2.22	1.44	2.03
10262	SF3B4	Protein coding	11729	1.813	1.875	0.948	2.53	2.28	1.28	2.03
7940	LST1	Protein coding	10943	1.155	1.647	1.821	1.67	1.99	2.42	2.02667
255324	EPGN	Protein coding	22894	1.507	1.389	1.613	2.27	1.66	2.15	2.02667
137797	LYPD2	Protein coding	19114	1.489	1.296	1.783	2.16	1.54	2.37	2.02333
10473	HMGN4	Protein coding	8470	1.665	1.95	1.126	2.18	2.38	1.51	2.02333
196541	METTL21C	Protein coding	22460	1.473	1.656	1.476	2.1	2	1.97	2.02333
10454	TAB1	Protein coding	5853	1.579	1.574	1.599	2.04	1.89	2.13	2.02
5985	RFC5	Protein coding	10435	1.574	1.756	1.41	2.05	2.13	1.88	2.02
10006	ABI1	Protein coding	835	1.797	1.703	1.167	2.42	2.06	1.57	2.01667
114881	OSBPL7	Protein coding	18016	1.225	1.467	1.858	1.83	1.76	2.46	2.01667
81609	SNX27	Protein coding	16821	1.375	1.422	1.838	1.91	1.7	2.44	2.01667
729321	KYNUP1	Pseudogene	25055	1.311	1.777	1.564	1.82	2.15	2.08	2.01667
29767	TMOD2	Protein coding	13336	1.601	1.57	1.616	2.01	1.89	2.15	2.01667
25924	MYRIP	Protein coding	2376	1.49	1.533	1.638	2.02	1.84	2.18	2.01333
79940	LINC00472	ncRNA	16469	1.441	1.285	1.854	2.06	1.52	2.46	2.01333
65065	NBEAL1	Protein coding	18909	1.461	1.426	1.802	1.95	1.7	2.39	2.01333
55245	UQCC1	Protein coding	7676	1.583	1.577	1.366	2.31	1.9	1.83	2.01333
10957	PNRC1	Protein coding	2504	1.662	1.661	1.288	2.31	2.01	1.72	2.01333
161779	PGBD4	Protein coding	19971	1.336	1.971	1.345	1.83	2.4	1.8	2.01
10	NAT2	Protein coding	4011	1.035	1.888	1.762	1.39	2.3	2.34	2.01
4358	MPV17	Protein coding	9968	1.638	1.595	1.531	2.07	1.92	2.04	2.01
285282	RABL3	Protein coding	21322	1.177	1.845	1.638	1.6	2.24	2.18	2.00667
22984	PDCD11	Protein coding	12294	1.746	1.707	1.165	2.39	2.06	1.57	2.00667
5950	RBP4	Protein coding	8838	1.467	1.283	1.746	2.18	1.52	2.32	2.00667
100128553	CTAGE4	Protein coding	21708	1.408	1.858	1.573	1.67	2.26	2.09	2.00667
93664	CADPS2	Protein coding	18404	1.256	1.954	1.161	2.08	2.38	1.56	2.00667
57474	ZNF490	Protein coding	15304	1.444	2.052	1.109	2.02	2.51	1.49	2.00667
29980	DONSON	Protein coding	13407	1.354	1.581	1.725	1.82	1.9	2.29	2.00333
863	CBFA2T3	Protein coding	2891	1.719	1.368	1.541	2.33	1.63	2.05	2.00333
57659	ZBTB4	Protein coding	15451	1.359	1.522	1.53	2.14	1.83	2.04	2.00333
9513	FXR2	Protein coding	2178	1.67	1.437	1.498	2.29	1.72	2	2.00333
161725	OTUD7A	Protein coding	19966	-0.609	1.841	1.453	1.83	2.24	1.94	2.00333
3141	HLCS	Protein coding	3900	1.582	1.802	1.199	2.2	2.19	1.61	2
55267	PRR34	Protein coding	14687	1.456	1.418	1.719	2.03	1.69	2.28	2
55855	FAM45B	Pseudogene	14886	1.448	1.467	1.699	1.98	1.76	2.26	2
92609	TIMM50	Protein coding	5848	1.35	1.739	1.646	1.7	2.11	2.19	2
26167	PCDHB5	Other	2467	1.319	1.629	1.6	1.91	1.96	2.13	2
55850	USE1	Protein coding	14879	1.477	1.521	1.55	2.11	1.83	2.06	2
11251	PTGDR2	Protein coding	1425	1.653	1.344	1.502	2.4	1.6	2	2
51691	LSM8	Protein coding	13883	1.407	1.637	1.495	2.04	1.97	1.99	2
3240	HP	Protein coding	8478	1.515	1.722	1.467	1.96	2.08	1.96	2
10425	ARIH2	Protein coding	11778	1.453	1.776	1.368	2.02	2.15	1.83	2
27340	UTP20	Protein coding	7988	1.318	2.003	1.294	1.83	2.44	1.73	2
23020	SNRNP200	Protein coding	4904	1.804	1.54	1.237	2.49	1.85	1.66	2
221662	RBM24	Protein coding	20585	1.086	1.608	1.943	1.48	1.94	2.57	1.99667
6687	SPG7	Protein coding	7894	1.578	1.178	1.753	2.27	1.39	2.33	1.99667
57215	THAP11	Protein coding	15240	1.297	1.577	1.74	1.78	1.9	2.31	1.99667
79876	UBA5	Protein coding	16423	1.42	1.386	1.738	2.03	1.65	2.31	1.99667
9332	CD163	Protein coding	5370	1.506	1.448	1.71	1.99	1.73	2.27	1.99667
55204	GOLPH3L	Protein coding	14500	1.576	1.448	1.586	2.15	1.73	2.11	1.99667
Retired		Retired	25318	0.955	2.215	1.482	1.29	2.72	1.98	1.99667
213	ALB	Protein coding	7433	1.475	1.711	1.42	2.02	2.07	1.9	1.99667
Retired		Retired	24869	0.769	1.979	2.067	0.84	2.41	2.73	1.99333
6687	SPG7	Protein coding	10673	1.292	1.491	1.738	1.88	1.79	2.31	1.99333
30815	ST6GALNAC6	Protein coding	13423	1.288	1.93	1.431	1.72	2.35	1.91	1.99333
2323	FLT3LG	To be determined	6526	1.459	1.403	1.721	2.01	1.68	2.29	1.99333
55300	PI4K2B	Protein coding	652	1.418	1.989	1.217	1.92	2.43	1.63	1.99333
5654	HTRA1	Protein coding	4806	1.142	1.644	1.849	1.54	1.98	2.45	1.99
147081	CRHR1-IT1	ncRNA	19415	1.179	2.007	1.668	1.3	2.45	2.22	1.99
8074	FGF23	Protein coding	6514	1.89	1.724	0.91	2.64	2.09	1.24	1.99
4916	NTRK3	Protein coding	596	1.416	1.613	1.585	1.92	1.94	2.11	1.99
83741	TFAP2D	Protein coding	3431	1.679	1.334	1.57	2.29	1.59	2.09	1.99
81300	OR4P4	Protein coding	25533	1.276	2.082	1.324	1.65	2.55	1.77	1.99
10848	PPP1R13L	Protein coding	11963	1.391	1.352	1.737	2.04	1.61	2.31	1.98667
22941	SHANK2	Protein coding	12283	1.419	1.523	1.55	2.07	1.83	2.06	1.98667
3880	KRT19	Protein coding	6933	1.591	1.605	1.27	2.33	1.93	1.7	1.98667
10381	TUBB3	Protein coding	4939	1.419	1.792	1.384	1.94	2.17	1.85	1.98667
54839	LRRC49	Protein coding	14182	1.635	1.777	1.079	2.34	2.15	1.46	1.98333
23507	LRRC8B	Protein coding	4367	1.477	1.409	1.794	1.89	1.68	2.38	1.98333
729995	LOC729995	To be determined	24016	1.322	1.516	1.576	2.03	1.82	2.1	1.98333
Retired		Retired	22589	1.512	1.453	1.598	2.07	1.74	2.13	1.98
6628	SNRPB	Protein coding	10642	1.312	1.596	1.574	1.92	1.92	2.1	1.98
199	AIF1	Protein coding	1937	1.569	1.461	1.529	2.15	1.75	2.04	1.98
22980	TCF25	Protein coding	12291	1.73	1.6	1.231	2.36	1.93	1.65	1.98
51111	SUV420H1	Protein coding	13575	1.612	1.648	1.165	2.37	1.99	1.57	1.97667
9817	KEAP1	Protein coding	11519	1.499	1.327	1.838	1.91	1.58	2.44	1.97667
401097	C3orf80	Protein coding	23721	1.172	1.671	1.836	1.48	2.02	2.43	1.97667
81631	MAP1LC3B	Protein coding	16842	1.19	1.556	1.825	1.64	1.87	2.42	1.97667
90637	ZFAND2A	Protein coding	17820	1.515	1.72	1.482	1.87	2.08	1.98	1.97667
51052	PRLH	Protein coding	13536	1.418	1.918	1.408	1.72	2.33	1.88	1.97667
837	CASP4	Protein coding	4360	1.114	1.664	1.921	1.36	2.01	2.55	1.97333
130429	RPSAP27	Pseudogene	22716	1.117	1.581	1.841	1.58	1.9	2.44	1.97333
7288	TULP2	Protein coding	4470	1.264	1.491	1.785	1.76	1.79	2.37	1.97333
10734	STAG3	Protein coding	12096	1.524	1.342	1.766	1.98	1.6	2.34	1.97333
3013	HIST1H2AD	Protein coding	9735	1.621	1.635	1.367	2.12	1.97	1.83	1.97333
5718	PSMD12	Protein coding	10409	1.627	1.739	1.251	2.13	2.11	1.68	1.97333
9110	MTMR4	Protein coding	5766	1.281	1.765	1.621	1.61	2.14	2.16	1.97
55266	TMEM19	Protein coding	14554	1.349	1.755	1.466	1.82	2.13	1.96	1.97
374969	CCDC23	Protein coding	21988	1.299	1.669	1.465	1.94	2.02	1.95	1.97
4308	TRPM1	Protein coding	7277	1.51	1.627	1.458	2	1.96	1.95	1.97
57621	ZBTB2	Protein coding	15423	0.694	2.398	1.328	1.18	2.95	1.78	1.97
65124	SOWAHC	Protein coding	15976	1.551	1.733	1.256	2.13	2.1	1.68	1.97
26057	ANKRD17	Protein coding	12951	1.623	1.719	1.248	2.16	2.08	1.67	1.97
83482	SCRT1	Protein coding	16915	1.234	1.526	2.037	1.38	1.83	2.69	1.96667
3459	IFNGR1	Protein coding	6305	1.303	1.577	1.709	1.73	1.9	2.27	1.96667
401554	FLJ46836	To be determined	22328	1.317	1.514	1.619	1.93	1.82	2.15	1.96667
Retired		Retired	25323	1.157	1.82	1.585	1.58	2.21	2.11	1.96667
8332	HIST1H2AL	Protein coding	22372	0.882	1.762	1.899	1.24	2.13	2.52	1.96333
83480	PUS3	Protein coding	16914	1.391	1.546	1.821	1.61	1.86	2.42	1.96333
146378	C16orf92	Protein coding	19365	1.266	1.492	1.745	1.78	1.79	2.32	1.96333
81847	RNF146	Protein coding	16865	1.347	1.531	1.636	1.87	1.84	2.18	1.96333
349152	DPY19L2P2	Pseudogene	21875	1.412	1.639	1.62	1.75	1.98	2.16	1.96333
57405	SPC25	Protein coding	7471	1.536	1.57	1.417	2.11	1.89	1.89	1.96333
1414	CRYBB1	Protein coding	7807	1.768	1.772	0.954	2.45	2.15	1.29	1.96333
81545	FBXO38	Protein coding	16788	1.501	1.32	1.643	2.13	1.57	2.18	1.96
57213	SPRYD7	Protein coding	15238	1.394	1.577	1.549	1.92	1.9	2.06	1.96
84240	ZCCHC9	Protein coding	17179	1.368	1.796	1.496	1.71	2.18	1.99	1.96
728780	ANKDD1B	Protein coding	23926	1.387	1.725	1.49	1.8	2.09	1.99	1.96
65993	MRPS34	Protein coding	16000	1.349	1.907	1.286	1.84	2.32	1.72	1.96
8462	KLF11	Protein coding	3450	1.522	1.753	1.268	2.06	2.12	1.7	1.96
23256	SCFD1	Protein coding	12500	1.307	1.251	1.923	1.84	1.48	2.55	1.95667
23508	TTC9	Protein coding	12652	1.115	1.473	1.917	1.57	1.76	2.54	1.95667
23309	SIN3B	Protein coding	12540	1.676	1.187	1.576	2.37	1.4	2.1	1.95667
56650	CLDND1	Protein coding	15032	1.389	1.72	1.504	1.78	2.08	2.01	1.95667
126567	C2CD4C	Protein coding	18773	1.192	1.797	1.496	1.7	2.18	1.99	1.95667
56992	KIF15	Protein coding	5691	1.512	1.486	1.437	2.17	1.78	1.92	1.95667
151827	LRRC34	Protein coding	19689	-0.798	1.368	1.171	2.67	1.63	1.57	1.95667
155185	AMZ1	Protein coding	19821	0.666	1.836	1.113	2.14	2.23	1.5	1.95667
729708	TPI1P1	Pseudogene	23311	1.327	1.745	1.513	1.74	2.11	2.02	1.95667
9765	ZFYVE16	Protein coding	11481	1.683	1.857	1.064	2.18	2.26	1.43	1.95667
4155	MBP	Protein coding	6958	1.066	1.568	1.801	1.58	1.89	2.39	1.95333
8370	HIST2H4A	Protein coding	11020	1.27	1.559	1.64	1.8	1.88	2.18	1.95333
199990	C1orf86	Protein coding	20285	1.738	1.398	1.34	2.39	1.67	1.79	1.95
60489	APOBEC3G	Protein coding	4316	1.601	1.592	1.328	2.15	1.92	1.78	1.95
6360	CCL16	Protein coding	6171	1.841	1.338	1.166	2.69	1.59	1.57	1.95
79899	PRR5L	Protein coding	16440	1.226	1.317	1.908	1.75	1.57	2.53	1.95
26539	OR10H1	Protein coding	1592	1.331	1.459	1.715	1.82	1.75	2.28	1.95
796	CALCA	Protein coding	1200	1.255	1.542	1.698	1.74	1.85	2.26	1.95
27190	IL17B	Protein coding	6327	1.72	1.213	1.565	2.34	1.43	2.08	1.95
8835	SOCS2	Protein coding	6789	1.171	1.949	1.506	1.47	2.37	2.01	1.95
7272	TTK	Protein coding	908	1.574	1.566	1.428	2.06	1.88	1.91	1.95
4842	NOS1	Protein coding	8567	1.535	1.64	1.246	2.2	1.98	1.67	1.95
4048	LTA4H	Protein coding	8415	1.317	1.61	1.54	1.85	1.94	2.05	1.94667
152274	LOC152274	To be determined	19716	0.718	1.433	1.497	2.13	1.71	2	1.94667
163071	ZNF114	Protein coding	20014	1.209	1.967	1.342	1.65	2.4	1.79	1.94667
319101	KRT73	Protein coding	6927	1.588	1.612	1.169	2.33	1.94	1.57	1.94667
55191	NADSYN1	Protein coding	14488	1.359	1.603	1.518	1.88	1.93	2.02	1.94333
55213	RCBTB1	Protein coding	14508	1.585	1.419	1.476	2.16	1.7	1.97	1.94333
85021	REPS1	Protein coding	17604	1.602	1.438	1.177	2.53	1.72	1.58	1.94333
93010	B3GNT7	Protein coding	18355	1.292	1.682	1.229	2.14	2.03	1.65	1.94
400242	DICER1-AS1	ncRNA	22248	1.562	1.417	1.348	2.33	1.69	1.8	1.94
55035	NOL8	Protein coding	14352	1.394	1.312	1.883	1.75	1.56	2.5	1.93667
2017	CTTN	Protein coding	8015	1.831	1.707	0.861	2.57	2.07	1.17	1.93667
51728	POLR3K	Protein coding	13896	1.451	1.361	1.565	2.1	1.62	2.08	1.93333
84647	PLA2G12B	Protein coding	17373	1.588	1.315	1.435	2.33	1.56	1.91	1.93333
55500	ETNK1	Protein coding	273	1.554	1.583	1.391	2.03	1.91	1.86	1.93333
6731	SRP72	Protein coding	9015	1.528	1.588	1.342	2.09	1.91	1.8	1.93333
84549	MAK16	Protein coding	17344	1.349	1.735	1.288	1.98	2.1	1.72	1.93333
2125	EVPL	Protein coding	6917	1.346	1.766	1.249	1.98	2.14	1.68	1.93333
8763	CD164	Protein coding	7965	1.382	1.289	1.707	1.99	1.53	2.27	1.93
10421	CD2BP2	Protein coding	7690	1.151	1.539	1.628	1.77	1.85	2.17	1.93
140625	ACTRT2	Protein coding	19193	1.212	1.812	1.372	1.76	2.2	1.83	1.93
79017	GGCT	Protein coding	16036	1.722	1.367	1.364	2.34	1.63	1.82	1.93
Retired		Retired	24125	1.308	1.83	1.349	1.77	2.22	1.8	1.93
8416	ANXA9	Protein coding	7531	1.622	1.894	1.082	2.03	2.3	1.46	1.93
Retired		Retired	24641	1.15	1.989	1.444	1.42	2.43	1.93	1.92667
Retired		Retired	24952	1.615	1.657	1.287	2.06	2	1.72	1.92667
11012	KLK11	Protein coding	12047	1.231	1.589	1.743	1.56	1.91	2.31	1.92667
284861	LOC284861	To be determined	21271	1.174	1.664	1.736	1.47	2.01	2.3	1.92667
11224	RPL35	Protein coding	12381	1.418	1.319	1.73	1.91	1.57	2.3	1.92667
4678	NASP	Protein coding	10020	1.26	1.572	1.672	1.67	1.89	2.22	1.92667
222698	NKAPL	Protein coding	20644	1.321	1.443	1.574	1.95	1.73	2.1	1.92667
26249	KLHL3	Protein coding	13040	1.362	1.374	1.809	1.73	1.64	2.4	1.92333
332	BIRC5	Protein coding	2776	1.281	1.504	1.518	1.95	1.8	2.02	1.92333
6666	SOX12	Protein coding	10668	1.337	1.53	1.485	1.95	1.84	1.98	1.92333
51490	C9orf114	Protein coding	13776	1.553	1.329	1.414	2.3	1.58	1.89	1.92333
8564	KMO	Protein coding	11058	1.106	1.622	1.888	1.3	1.96	2.5	1.92
151011	SEPT10	Protein coding	19643	1.146	1.822	1.537	1.5	2.21	2.05	1.92
81493	SYNC	Protein coding	16776	1.645	1.227	1.478	2.34	1.45	1.97	1.92
3692	EIF6	Protein coding	9826	1.539	1.541	1.317	2.15	1.85	1.76	1.92
120237	DBX1	Protein coding	23242	1.536	1.64	1.299	2.04	1.98	1.74	1.92
2056	EPO	Protein coding	6484	2.15	1.189	0.995	3.01	1.4	1.35	1.92
95	ACY1	Protein coding	3572	1.36	1.487	1.641	1.79	1.78	2.18	1.91667
5899	RALB	Protein coding	2544	1.268	1.524	1.628	1.75	1.83	2.17	1.91667
92129	RIPPLY1	Protein coding	18276	1.447	1.287	1.506	2.21	1.53	2.01	1.91667
94235	GNG8	Protein coding	17864	1.193	1.727	1.501	1.66	2.09	2	1.91667
203	AK1	Protein coding	53	0.917	2.099	1.488	1.2	2.57	1.98	1.91667
4717	NDUFC1	Protein coding	10050	1.265	1.73	1.484	1.68	2.09	1.98	1.91667
390231	TRIM77	Protein coding	24600	1.204	1.904	1.444	1.5	2.32	1.93	1.91667
653252	TIMM23B	To be determined	11782	1.084	1.373	1.981	1.48	1.64	2.62	1.91333
Retired		Retired	23511	1.531	1.245	1.575	2.17	1.47	2.1	1.91333
26523	AGO1	Protein coding	13068	1.417	1.576	1.405	1.96	1.9	1.88	1.91333
10403	NDC80	Protein coding	8226	0.972	1.593	1.942	1.24	1.92	2.57	1.91
Retired		Retired	24870	1.124	1.834	1.62	1.35	2.23	2.15	1.91
2707	GJB3	Protein coding	7157	1.412	1.552	1.334	2.08	1.87	1.78	1.91
55031	USP47	Protein coding	14350	1.694	1.995	0.821	2.18	2.43	1.12	1.91
51019	CCDC53	Protein coding	13505	1.483	1.956	1.145	1.81	2.38	1.54	1.91
50854	C6orf48	Protein coding	13475	1.426	1.68	1.472	1.73	2.03	1.96	1.90667
151871	DPPA2	Protein coding	19691	-0.131	1.332	1.302	2.4	1.58	1.74	1.90667
92691	TMEM169	Protein coding	18328	1.323	1.673	1.245	2.03	2.02	1.67	1.90667
2645	GCK	Protein coding	345	1.691	1.837	0.761	2.45	2.23	1.04	1.90667
3913	LAMB2	Protein coding	7027	1.146	1.484	1.605	1.79	1.78	2.14	1.90333
7799	PRDM2	Protein coding	3298	1.431	1.541	1.349	2.06	1.85	1.8	1.90333
6818	SULT1A3	Protein coding	10716	1.521	1.436	1.331	2.21	1.72	1.78	1.90333
23420	NOMO1	Protein coding	8700	1.741	1.259	1.114	2.72	1.49	1.5	1.90333
29945	ANAPC4	Protein coding	5506	1.778	1.419	1.112	2.51	1.7	1.5	1.90333
4055	LTBR	Protein coding	6442	1.558	1.532	1.272	2.16	1.84	1.7	1.9
84154	RPF2	Protein coding	17129	1.612	1.736	1.144	2.06	2.1	1.54	1.9
3355	HTR1F	Protein coding	1508	NA	1.693	1.306		2.05	1.75	1.9
113829	SLC35A4	Protein coding	17949	1.138	1.534	1.72	1.58	1.84	2.28	1.9
10003	NAALAD2	Protein coding	11626	1.382	1.662	1.324	1.92	2.01	1.77	1.9
55100	WDR70	Protein coding	14396	1.279	1.389	1.847	1.58	1.66	2.45	1.89667
3150	HMGN1	Protein coding	8469	1.294	1.763	1.432	1.64	2.14	1.91	1.89667
862	RUNX1T1	Protein coding	2889	1.465	1.784	1.169	1.96	2.16	1.57	1.89667
27106	ARRDC2	Protein coding	13137	1.75	1.563	1.014	2.44	1.88	1.37	1.89667
Retired		Retired	23996	1.157	1.635	1.694	1.47	1.97	2.25	1.89667
29883	CNOT7	Protein coding	6665	1.289	1.698	1.387	1.79	2.05	1.85	1.89667
120824	TRIM51GP	Pseudogene	23249	1.464	1.591	1.369	1.94	1.92	1.83	1.89667
56935	SMCO4	Protein coding	15103	1.534	1.508	1.308	2.13	1.81	1.75	1.89667
84203	TXNDC2	To be determined	17154	1.455	1.538	1.489	1.84	1.85	1.99	1.89333
374897	SBSN	Protein coding	21976	0.909	1.389	1.908	1.49	1.66	2.53	1.89333
54084	TSPEAR	Protein coding	13959	1.456	1.532	1.447	1.91	1.84	1.93	1.89333
627	BDNF	Protein coding	6148	1.55	1.36	1.34	2.27	1.62	1.79	1.89333
81570	CLPB	Protein coding	16807	1.002	1.464	1.928	1.37	1.75	2.55	1.89
84146	ZNF644	Protein coding	17124	1.183	1.617	1.709	1.45	1.95	2.27	1.89
84146	ZNF644	Protein coding	14108	1.234	1.524	1.62	1.68	1.83	2.16	1.89
358	AQP1	Protein coding	7119	1.285	1.364	1.607	1.9	1.63	2.14	1.89
5194	PEX13	Protein coding	7204	1.447	1.52	1.443	1.91	1.83	1.93	1.89
Retired		Retired	25236	1.31	1.441	1.409	2.07	1.72	1.88	1.89
399886	FLJ41423	To be determined	25463	1.126	1.968	1.38	1.43	2.4	1.84	1.89
5612	PRKRIR	Protein coding	2519	1.347	1.679	1.327	1.86	2.03	1.78	1.89
11000	SLC27A3	Protein coding	12045	1.557	1.701	1.176	2.03	2.06	1.58	1.89
51291	GMIP	Protein coding	13687	1.437	2.023	0.906	1.97	2.47	1.23	1.89
6187	RPS2	Protein coding	7061	1.164	1.305	1.73	1.81	1.55	2.3	1.88667
284837	AATBC	ncRNA	21270	1.133	2.084	1.259	1.42	2.55	1.69	1.88667
7327	UBE2G2	Protein coding	4223	1.723	1.439	1.185	2.35	1.72	1.59	1.88667
Retired		Retired	23129	1.39	1.522	1.377	1.98	1.83	1.84	1.88333
128322	NUTF2P4	Pseudogene	22452	1.137	1.709	1.48	1.61	2.07	1.97	1.88333
3633	INPP5B	Protein coding	3933	1.467	1.549	1.316	2.03	1.86	1.76	1.88333
Retired		Retired	24680	1.161	1.647	1.706	1.38	1.99	2.27	1.88
1610	DAO	Protein coding	3735	1.378	1.326	1.565	1.98	1.58	2.08	1.88
54820	NDE1	Protein coding	8827	1.182	1.797	1.425	1.56	2.18	1.9	1.88
116844	LRG1	Protein coding	18450	0.853	1.886	1.422	1.45	2.29	1.9	1.88
2875	GPT	Protein coding	9702	1.316	1.742	1.384	1.68	2.11	1.85	1.88
5553	PRG2	Protein coding	10196	1.284	1.725	1.259	1.86	2.09	1.69	1.88
353189	SLCO4C1	Protein coding	21900	1.168	1.435	1.542	1.87	1.72	2.05	1.88
9446	GSTO1	Protein coding	3875	1.237	1.617	1.495	1.7	1.95	1.99	1.88
255743	NPNT	Protein coding	20808	1.256	1.525	1.439	1.89	1.83	1.92	1.88
89885	FATE1	Protein coding	17717	1.624	1.348	1.314	2.28	1.6	1.76	1.88
54993	ZSCAN2	Protein coding	14314	1.75	1.436	1.235	2.26	1.72	1.66	1.88
83690	CRISPLD1	Protein coding	16961	0.939	1.583	2.098	0.95	1.91	2.77	1.87667
219557	C7orf62	Protein coding	20460	1.019	1.532	1.809	1.39	1.84	2.4	1.87667
201501	ZBTB7C	Protein coding	22749	1.181	1.454	1.661	1.68	1.74	2.21	1.87667
148066	ZNRF4	Protein coding	19481	1.31	1.65	1.613	1.49	1.99	2.15	1.87667
1826	DSCAM	Protein coding	9586	1.336	1.439	1.501	1.91	1.72	2	1.87667
8348	HIST1H2BO	Protein coding	11000	1.191	1.62	1.497	1.68	1.95	2	1.87667
9986	RCE1	Protein coding	4136	1.469	1.491	1.39	1.98	1.79	1.86	1.87667
2256	FGF11	Protein coding	6503	1.468	1.543	1.301	2.03	1.86	1.74	1.87667
51116	MRPS2	Protein coding	13579	1.472	1.523	1.214	2.17	1.83	1.63	1.87667
8372	HYAL3	Protein coding	11021	1.449	1.618	1.204	2.06	1.95	1.62	1.87667
125981	ACER1	Protein coding	18724	1.23	1.419	1.634	1.75	1.7	2.17	1.87333
3036	HAS1	Protein coding	9743	1.377	1.54	1.498	1.77	1.85	2	1.87333
57876	MUC3B	Protein coding	15532	1.424	1.802	1.09	1.96	2.19	1.47	1.87333
3753	KCNE1	Protein coding	7172	1.623	1.486	1.079	2.39	1.78	1.45	1.87333
7205	TRIP6	Protein coding	6556	1.015	1.72	1.613	1.39	2.08	2.15	1.87333
26689	OR4D1	Protein coding	1628	1.466	1.427	1.421	2.01	1.71	1.9	1.87333
200539	ANKRD23	Protein coding	20319	1.206	1.491	1.654	1.62	1.79	2.2	1.87
91782	CHMP7	Protein coding	18244	1.181	1.622	1.361	1.83	1.96	1.82	1.87
10319	LAMC3	Protein coding	7031	1.605	1.365	1.14	2.45	1.63	1.53	1.87
1827	RCAN1	Protein coding	7989	1.202	1.511	1.612	1.66	1.81	2.14	1.87
116842	LEAP2	Protein coding	18448	1.049	1.513	1.547	1.73	1.82	2.06	1.87
10749	KIF1C	Protein coding	5673	1.132	1.597	1.545	1.63	1.92	2.06	1.87
Retired		Retired	22602	1.238	1.637	1.472	1.68	1.97	1.96	1.87
64838	FNDC4	Protein coding	15905	1.474	1.666	1.343	1.8	2.01	1.8	1.87
117581	TWIST2	Protein coding	3465	1.404	1.473	1.297	2.1	1.76	1.74	1.86667
246	ALOX15	Protein coding	9264	1.104	1.481	1.81	1.43	1.77	2.4	1.86667
30832	ZNF354C	Protein coding	13428	1.153	1.439	1.773	1.53	1.72	2.35	1.86667
Retired		Retired	23709	1.398	1.295	1.7	1.8	1.54	2.26	1.86667
199713	NLRP7	Protein coding	20266	1.346	1.646	1.342	1.82	1.99	1.79	1.86667
391196	OR2M7	Protein coding	23335	1.945	1.629	0.589	2.82	1.96	0.82	1.86667
9117	SEC22C	Protein coding	11195	1.163	1.603	1.69	1.41	1.93	2.25	1.86333
2569	GABRR1	Protein coding	6615	1.294	1.345	1.658	1.79	1.6	2.2	1.86333
9019	MPZL1	Protein coding	551	1.246	1.631	1.523	1.59	1.97	2.03	1.86333
113457	TUBA3D	Protein coding	17935	1.031	1.788	1.491	1.43	2.17	1.99	1.86333
5054	SERPINE1	Protein coding	5118	1.013	1.811	1.465	1.44	2.2	1.95	1.86333
8336	HIST1H2AM	Protein coding	22373	1.31	1.52	1.432	1.86	1.82	1.91	1.86333
55605	KIF21A	Protein coding	5675	1.251	1.595	1.397	1.8	1.92	1.87	1.86333
221061	FAM171A1	Protein coding	20537	1.698	1.255	1.291	2.37	1.49	1.73	1.86333
2584	GALK1	Protein coding	342	1.394	1.559	1.272	2.02	1.87	1.7	1.86333
7220	TRPC1	Protein coding	7271	1.676	1.385	1.271	2.24	1.65	1.7	1.86333
1352	COX10	Protein coding	3682	1.741	1.271	1.174	2.5	1.51	1.58	1.86333
26505	CNNM3	Protein coding	7774	1.611	1.34	1.157	2.44	1.59	1.56	1.86333
4504	MT3	Protein coding	7436	1.75	1.55	0.966	2.42	1.86	1.31	1.86333
9994	CASP8AP2	Protein coding	7925	1.5	1.192	1.512	2.16	1.41	2.01	1.86
7141	TNP1	Protein coding	10771	1.191	1.584	1.503	1.67	1.91	2	1.86
4698	NDUFA5	Protein coding	10030	1.264	1.608	1.47	1.68	1.94	1.96	1.86
55536	CDCA7L	Protein coding	14670	1.254	1.602	1.428	1.74	1.93	1.91	1.86
149483	CCDC17	Protein coding	19557	1.263	1.571	1.401	1.82	1.89	1.87	1.86
84284	NTPCR	Protein coding	17223	1.554	1.498	1.351	1.97	1.8	1.81	1.86
Retired		Retired	24979	1.28	1.799	1.216	1.77	2.18	1.63	1.86
64968	MRPS6	Protein coding	15944	1.636	1.588	1.049	2.25	1.91	1.42	1.86
60313	GPBP1L1	Protein coding	15600	1.333	1.422	1.595	1.75	1.7	2.12	1.85667
54961	SSH3	Protein coding	5842	1.518	1.487	1.379	1.95	1.78	1.84	1.85667
440200	FLJ41170	To be determined	25548	1.248	1.736	1.352	1.66	2.1	1.81	1.85667
5969	REG1P	Pseudogene	10651	1.063	1.358	1.792	1.56	1.62	2.38	1.85333
146481	FRG2DP	Pseudogene	19373	0.898	1.76	1.638	1.25	2.13	2.18	1.85333
Retired		Retired	22648	1.043	1.706	1.576	1.4	2.06	2.1	1.85333
84514	GHDC	Protein coding	17320	1.178	1.512	1.499	1.74	1.82	2	1.85333
55589	BMP2K	Protein coding	106	1.196	1.6	1.42	1.73	1.93	1.9	1.85333
65003	MRPL11	Protein coding	15953	1.261	1.659	1.381	1.71	2	1.85	1.85333
11079	RER1	Protein coding	12081	1.449	1.44	1.474	1.87	1.72	1.97	1.85333
167465	ZNF366	To be determined	20099	1.302	1.463	1.606	1.66	1.75	2.14	1.85
Retired		Retired	23813	1.374	1.503	1.442	1.83	1.8	1.92	1.85
1281	COL3A1	Protein coding	6887	1.281	1.479	1.577	1.67	1.77	2.1	1.84667
85456	TNKS1BP1	Protein coding	17663	1.397	1.124	1.492	2.23	1.32	1.99	1.84667
2979	GUCA1B	Protein coding	2790	1.353	1.554	1.376	1.83	1.87	1.84	1.84667
23580	CDC42EP4	Protein coding	12694	1.329	1.858	1.206	1.66	2.26	1.62	1.84667
1942	EFNA1	Protein coding	6475	1.715	1.468	1.04	2.38	1.76	1.4	1.84667
84530	SRRM4	Protein coding	17333	1.156	1.719	1.3	1.71	2.08	1.74	1.84333
133688	UGT3A1	Protein coding	18143	1.165	1.282	1.745	1.69	1.52	2.32	1.84333
3845	KRAS	Protein coding	4647	1.121	1.582	1.697	1.38	1.9	2.25	1.84333
9754	STARD8	Protein coding	11472	1.444	1.27	1.646	1.83	1.51	2.19	1.84333
81168	OR8J3	Protein coding	25531	1.27	1.623	1.448	1.64	1.96	1.93	1.84333
26999	CYFIP2	Protein coding	6234	1.286	1.405	1.461	1.89	1.68	1.95	1.84
10156	RASA4	Protein coding	9108	1.118	1.626	1.443	1.63	1.96	1.93	1.84
54522	ANKRD16	Protein coding	14044	1.117	1.787	1.38	1.51	2.17	1.84	1.84
6511	SLC1A6	Protein coding	10581	1.424	1.444	1.277	2.08	1.73	1.71	1.84
59277	NTN4	Protein coding	6969	1.645	1.428	1.04	2.41	1.71	1.4	1.84
440279	UNC13C	Protein coding	19335	1.002	1.575	1.662	1.4	1.9	2.21	1.83667
978	CDA	Protein coding	9405	1.193	1.626	1.578	1.45	1.96	2.1	1.83667
26190	FBXW2	To be determined	5553	1.347	1.356	1.5	1.89	1.62	2	1.83667
402100	RPL22P11	Pseudogene	23633	1.288	1.646	1.409	1.64	1.99	1.88	1.83667
2251	FGF6	Protein coding	6520	1.552	1.306	1.353	2.15	1.55	1.81	1.83667
3642	INSM1	Protein coding	2263	1.466	1.464	1.234	2.1	1.75	1.66	1.83667
10072	DPP3	Protein coding	3764	1.545	1.545	1.085	2.19	1.86	1.46	1.83667
Retired		Retired	22972	1.484	0.957	1.646	2.21	1.1	2.19	1.83333
27299	ADAMDEC1	Protein coding	5130	1.025	1.65	1.541	1.46	1.99	2.05	1.83333
22974	TPX2	Protein coding	12286	1.692	0.962	1.442	2.47	1.11	1.92	1.83333
29780	PARVB	Protein coding	13338	1.276	1.696	1.431	1.54	2.05	1.91	1.83333
43	ACHE	Protein coding	4275	1.485	1.369	1.414	1.98	1.63	1.89	1.83333
149134	LINC01341	ncRNA	19542	1.265	1.557	1.348	1.83	1.87	1.8	1.83333
866	SERPINA6	Protein coding	2819	1.496	1.461	1.276	2.04	1.75	1.71	1.83333
9394	HS6ST1	Protein coding	11288	1.753	1.259	1.228	2.36	1.49	1.65	1.83333
3169	FOXA1	Protein coding	2982	1.715	1.139	1.195	2.56	1.34	1.6	1.83333
197258	FUK	Protein coding	336	1.594	1.466	1.058	2.31	1.76	1.43	1.83333
8798	DYRK4	Protein coding	267	1.206	1.537	1.584	1.53	1.85	2.11	1.83
54923	LIME1	Protein coding	14254	1.349	1.278	1.513	1.95	1.52	2.02	1.83
254295	PHYHD1	Protein coding	20754	1.109	1.621	1.396	1.68	1.95	1.86	1.83
57107	PDSS2	Protein coding	7899	1.467	1.321	1.357	2.11	1.57	1.81	1.83
8369	HIST1H4G	Protein coding	11019	1.399	1.49	1.275	1.99	1.79	1.71	1.83
51734	MSRB1	Protein coding	13901	1.347	1.525	1.274	1.95	1.83	1.71	1.83
27429	HTRA2	Protein coding	4808	1.421	1.673	1.139	1.94	2.02	1.53	1.83
9793	CKAP5	Protein coding	11503	1.603	1.723	0.994	2.07	2.08	1.34	1.83
55753	OGDHL	Protein coding	14814	1.678	1.496	0.963	2.4	1.79	1.3	1.83
154907	C7orf66	Other	23105	1.201	1.445	1.534	1.71	1.73	2.04	1.82667
8440	NCK2	Protein coding	6452	1.619	1.413	1.141	2.25	1.69	1.54	1.82667
167826	OLIG3	Protein coding	8598	1.455	1.417	1.267	2.09	1.69	1.7	1.82667
23086	EXPH5	Protein coding	12363	1.388	1.339	1.509	1.87	1.59	2.01	1.82333
27250	PDCD4	Protein coding	8639	1.302	1.403	1.441	1.87	1.68	1.92	1.82333
165100	C2orf57	Protein coding	20064	1.378	1.423	1.4	1.9	1.7	1.87	1.82333
388532	RPL21P131	Pseudogene	25156	1.405	0.953	1.615	2.21	1.1	2.15	1.82
2885	GRB2	To be determined	6274	1.056	1.74	1.479	1.38	2.11	1.97	1.82
53335	BCL11A	Protein coding	1976	1.309	1.54	1.366	1.78	1.85	1.83	1.82
9811	CTIF	Protein coding	11515	1.516	1.449	1.337	1.94	1.73	1.79	1.82
5830	PEX5	Protein coding	6639	1.275	1.664	1.252	1.77	2.01	1.68	1.82
54462	CCSER2	Protein coding	14002	1.496	1.636	1.126	1.97	1.97	1.52	1.82
4151	MB	Protein coding	9933	1.68	1.377	1.263	2.13	1.64	1.69	1.82
9816	URB2	Protein coding	11518	1.457	1.343	1.503	1.85	1.6	2	1.81667
286467	FIRRE	ncRNA	25383	0.614	2.039	1.488	0.98	2.49	1.98	1.81667
84441	MAML2	Protein coding	5971	1.116	1.429	1.583	1.63	1.71	2.11	1.81667
4752	NEK3	Protein coding	572	1.242	1.657	1.393	1.58	2	1.86	1.81333
148713	PTPRVP	Pseudogene	22545	1.252	1.694	1.167	1.82	2.05	1.57	1.81333
80011	FAM192A	Protein coding	16524	1.038	1.402	1.724	1.48	1.67	2.29	1.81333
387522	TMEM189-UBE2V1	Other	22092	0.878	1.665	1.568	1.34	2.01	2.09	1.81333
6614	SIGLEC1	Protein coding	10632	1.223	1.325	1.556	1.79	1.58	2.07	1.81333
58497	PRUNE	Protein coding	15559	1.496	1.331	1.41	1.98	1.58	1.88	1.81333
Retired		Retired	25230	1.19	1.455	1.346	1.9	1.74	1.8	1.81333
55127	HEATR1	Protein coding	14423	1.389	1.471	1.304	1.93	1.76	1.75	1.81333
158399	ZNF483	Protein coding	19887	-0.566	1.64	1.328	1.67	1.98	1.78	1.81
339524	LINC01140	ncRNA	21646	1.221	1.674	1.303	1.67	2.02	1.74	1.81
79707	NOL9	Protein coding	16277	1.085	1.559	1.561	1.46	1.88	2.08	1.80667
391003	PRAMEF18	Protein coding	23434	1.307	1.421	1.397	1.85	1.7	1.87	1.80667
5309	PITX3	Protein coding	3275	1.37	1.459	1.268	1.97	1.75	1.7	1.80667
2661	GDF9	Protein coding	6260	1.507	1.437	1.246	2.03	1.72	1.67	1.80667
54606	DDX56	Protein coding	14082	1.459	1.63	1.077	2	1.97	1.45	1.80667
415117	STX19	Protein coding	25483	0.947	1.928	1.419	1.17	2.35	1.89	1.80333
Retired		Retired	23567	1.137	1.817	1.319	1.43	2.21	1.77	1.80333
5693	PSMB5	Protein coding	10390	1.517	1.517	1.21	1.97	1.82	1.62	1.80333
157927	C9orf62	Other	19858	0.398	1.513	1.531	1.54	1.82	2.04	1.8
6635	SNRPE	Protein coding	10650	1.1	1.604	1.383	1.62	1.93	1.85	1.8
8941	CDK5R2	Protein coding	173	0.941	1.839	1.357	1.36	2.23	1.81	1.8
8857	FCGBP	Protein coding	11136	1.377	1.582	1.356	1.69	1.9	1.81	1.8
55870	ASH1L	Protein coding	2859	1.444	1.528	1.191	1.96	1.84	1.6	1.8
64787	EPS8L2	Protein coding	15887	1.496	1.43	1.388	1.83	1.71	1.85	1.79667
Retired		Retired	24672	1.044	1.868	1.382	1.27	2.27	1.85	1.79667
10969	EBNA1BP2	Protein coding	12028	1.501	1.452	1.268	1.95	1.74	1.7	1.79667
276	AMY1A	Protein coding	9273	1.525	1.568	1.09	2.03	1.89	1.47	1.79667
549	AUH	Protein coding	4336	1.281	1.277	1.708	1.6	1.51	2.27	1.79333
284349	ZNF283	Protein coding	21179	1.107	1.685	1.354	1.53	2.04	1.81	1.79333
22808	MRAS	Protein coding	4700	1.559	1.291	1.379	2.01	1.53	1.84	1.79333
79674	VEPH1	Protein coding	16248	1.369	1.425	1.358	1.86	1.7	1.82	1.79333
125997	MBD3L2	Protein coding	18726	1.39	1.634	1.057	1.98	1.97	1.43	1.79333
9423	NTN1	Protein coding	6967	0.985	1.416	1.669	1.46	1.69	2.22	1.79
27249	MMADHC	Protein coding	13187	1.043	1.585	1.668	1.24	1.91	2.22	1.79
6871	TADA2A	Protein coding	3372	1.416	1.167	1.57	1.91	1.37	2.09	1.79
400627	FLJ46026	To be determined	22265	1.146	1.307	1.565	1.74	1.55	2.08	1.79
222068	TMED4	Protein coding	20611	1.123	1.498	1.533	1.53	1.8	2.04	1.79
374986	FAM73A	Protein coding	21991	0.598	1.982	1.514	0.93	2.42	2.02	1.79
50856	CLEC4A	Protein coding	13479	1.16	1.888	1.282	1.35	2.3	1.72	1.79
64766	S100PBP	Protein coding	15871	1.497	1.246	1.552	1.83	1.47	2.07	1.79
1153	CIRBP	Protein coding	2071	1.139	1.859	1.212	1.48	2.26	1.63	1.79
6389	SDHA	Protein coding	8920	1.3	1.311	1.389	1.94	1.56	1.86	1.78667
389852	SPACA5	Protein coding	22199	1.185	1.483	1.339	1.79	1.78	1.79	1.78667
1490	CTGF	Protein coding	2094	1.332	1.731	1.111	1.76	2.1	1.5	1.78667
Retired		Retired	23565	1.148	1.504	1.578	1.45	1.81	2.1	1.78667
54896	PQLC2	Protein coding	14236	1.208	1.271	1.574	1.75	1.51	2.1	1.78667
9312	KCNB2	Protein coding	7349	1.407	1.609	1.048	2.01	1.94	1.41	1.78667
6199	RPS6KB2	Protein coding	798	1.685	1.555	0.902	2.26	1.87	1.23	1.78667
10322	SMYD5	Protein coding	8982	1.344	1.141	1.639	1.83	1.34	2.18	1.78333
27005	USP21	Protein coding	5407	1.239	1.529	1.378	1.67	1.84	1.84	1.78333
94241	TP53INP1	To be determined	4433	1.42	1.442	1.229	1.98	1.72	1.65	1.78333
23160	WDR43	Protein coding	12418	1.087	1.004	1.942	1.61	1.16	2.57	1.78
286749	STON1-GTF2A1L	Other	21504	0.939	1.441	1.653	1.42	1.72	2.2	1.78
51706	CYB5R1	Protein coding	3725	0.885	1.571	1.639	1.27	1.89	2.18	1.78
7358	UGDH	Protein coding	10800	1.233	1.47	1.379	1.74	1.76	1.84	1.78
81858	SHARPIN	Protein coding	16875	1.195	1.547	1.373	1.65	1.86	1.83	1.78
63920	ZBED8	Protein coding	15675	1.494	1.432	1.31	1.88	1.71	1.75	1.78
5130	PCYT1A	Protein coding	10124	1.612	1.295	1.276	2.09	1.54	1.71	1.78
2746	GLUD1	Protein coding	8167	1.372	1.579	1.211	1.82	1.9	1.62	1.78
8914	TIMELESS	Protein coding	2686	1.348	1.55	1.186	1.89	1.86	1.59	1.78
1736	DKC1	Protein coding	7881	1.525	1.316	1.174	2.2	1.56	1.58	1.78
84847	LINC00525	ncRNA	17470	1.374	1.541	1.151	1.94	1.85	1.55	1.78
3097	HIVEP2	Protein coding	2214	1.589	1.287	1.138	2.28	1.53	1.53	1.78
79858	NEK11	Protein coding	570	1.163	1.489	1.557	1.47	1.79	2.07	1.77667
389602	LOC389602	To be determined	24021	0.941	1.67	1.373	1.48	2.02	1.83	1.77667
340260	UNCX	Protein coding	23112	1.382	1.448	1.217	1.97	1.73	1.63	1.77667
4541	MT-ND6	Protein coding	9987	1.436	1.489	1.204	1.92	1.79	1.62	1.77667
400655	LOC400655	To be determined	25146	1.541	1.409	1.146	2.11	1.68	1.54	1.77667
9144	SYNGR2	Protein coding	11211	1.585	1.572	1.056	2.02	1.89	1.42	1.77667
5913	RAPSN	Protein coding	5576	1.219	1.36	1.528	1.66	1.62	2.04	1.77333
57326	PBXIP1	Protein coding	3260	1.287	1.343	1.497	1.72	1.6	2	1.77333
10804	GJB6	To be determined	7160	1.22	1.283	1.49	1.81	1.52	1.99	1.77333
2288	FKBP4	Protein coding	4612	1.26	1.563	1.39	1.58	1.88	1.86	1.77333
4173	MCM4	Protein coding	4668	1.213	1.65	1.359	1.51	1.99	1.82	1.77333
9978	RBX1	Protein coding	5577	1.382	1.377	1.332	1.9	1.64	1.78	1.77333
6167	RPL37	Protein coding	8868	1.5	1.261	1.193	2.23	1.49	1.6	1.77333
Retired		Retired	23196	1.519	1.505	0.982	2.18	1.81	1.33	1.77333
9699	RIMS2	Protein coding	11427	1.213	1.401	1.609	1.5	1.67	2.14	1.77
57092	PCNP	Protein coding	15172	1.273	1.233	1.578	1.75	1.46	2.1	1.77
23171	GPD1L	Protein coding	12430	1.287	1.351	1.352	1.89	1.61	1.81	1.77
9351	SLC9A3R2	Protein coding	2636	1.423	1.451	1.173	1.99	1.74	1.58	1.77
6868	ADAM17	Protein coding	4278	1.308	1.393	1.439	1.73	1.66	1.92	1.77
170626	XAGE3	Protein coding	20166	1.392	1.507	1.182	1.91	1.81	1.59	1.77
84268	RPAIN	Protein coding	17204	1.581	1.637	0.989	2	1.97	1.34	1.77
3127	HLA-DRB5	Protein coding	9762	0.948	1.69	1.583	1.15	2.04	2.11	1.76667
Retired		Retired	24872	0.931	1.839	1.5	1.07	2.23	2	1.76667
26160	IFT172	Protein coding	13015	1.233	1.499	1.46	1.55	1.8	1.95	1.76667
58509	CACTIN	Protein coding	15568	1.156	1.595	1.413	1.49	1.92	1.89	1.76667
3760	KCNJ3	Protein coding	1527	NA	1.396	1.39		1.67	1.86	1.765
2784	GNB3	Protein coding	1342	NA	1.571	1.221		1.89	1.64	1.765
440073	IQSEC3	Protein coding	12522	1.31	1.123	1.599	1.84	1.32	2.13	1.76333
339983	NAT8L	Protein coding	21690	1.002	1.664	1.449	1.35	2.01	1.93	1.76333
54432	YIPF1	Protein coding	13985	1.265	1.502	1.389	1.63	1.8	1.86	1.76333
55704	CCDC88A	Protein coding	25698	1.411	1.289	1.339	1.97	1.53	1.79	1.76333
65080	MRPL44	Protein coding	15960	1.358	1.429	1.292	1.85	1.71	1.73	1.76333
54821	ERCC6L	Protein coding	14168	1.39	1.464	1.154	1.99	1.75	1.55	1.76333
3796	KIF2A	Protein coding	5674	1.122	1.278	1.626	1.61	1.51	2.16	1.76
8085	KMT2D	Protein coding	5491	1.156	1.406	1.491	1.61	1.68	1.99	1.76
729960	LOC729960	To be determined	23229	1.049	1.682	1.301	1.51	2.03	1.74	1.76
8314	BAP1	Protein coding	5379	1.35	1.61	1.126	1.83	1.94	1.51	1.76
890	CCNA2	Protein coding	7939	1.204	1.912	0.899	1.73	2.33	1.22	1.76
389941	C1QL3	Protein coding	24507	1.133	1.324	1.556	1.64	1.57	2.07	1.76
55733	HHAT	Protein coding	14801	1.391	1.449	1.157	1.99	1.73	1.56	1.76
279	AMY2A	Protein coding	9274	1.28	1.726	1.122	1.68	2.09	1.51	1.76
92558	CCDC64	Protein coding	18316	1.255	1.346	1.303	1.93	1.6	1.74	1.75667
7789	ZXDA	Protein coding	10923	1.295	1.537	1.15	1.87	1.85	1.55	1.75667
23244	PDS5A	Protein coding	12488	1.139	1.135	1.761	1.6	1.33	2.34	1.75667
387837	CLEC12B	Protein coding	22104	1.111	1.433	1.414	1.67	1.71	1.89	1.75667
3306	HSPA2	Protein coding	2229	1.248	1.377	1.375	1.79	1.64	1.84	1.75667
79168	LILRA6	Protein coding	8273	1.145	1.527	1.356	1.63	1.83	1.81	1.75667
4695	NDUFA2	Protein coding	10027	1.555	1.444	1.076	2.09	1.73	1.45	1.75667
50509	COL5A3	Protein coding	6895	1.329	1.755	1.041	1.74	2.13	1.4	1.75667
3351	HTR1B	Protein coding	1505	NA	1.589	1.193		1.91	1.6	1.755
23589	CARHSP1	Protein coding	12701	1.246	1.541	1.393	1.55	1.85	1.86	1.75333
80313	LRRC27	Protein coding	16668	1.556	1.066	1.331	2.24	1.24	1.78	1.75333
57412	AS3MT	Protein coding	15272	1.109	1.593	1.343	1.54	1.92	1.8	1.75333
54221	SNTG2	Protein coding	13974	1.211	1.635	1.292	1.56	1.97	1.73	1.75333
5140	PDE3B	Protein coding	4055	1.358	1.375	1.287	1.9	1.64	1.72	1.75333
50863	NTM	Protein coding	2220	1.319	1.483	1.183	1.89	1.78	1.59	1.75333
1301	COL11A1	Protein coding	6992	1.516	1.393	1.014	2.23	1.66	1.37	1.75333
6433	SFSWAP	Protein coding	2624	1.602	1.573	0.823	2.25	1.89	1.12	1.75333
6718	AKR1D1	Protein coding	3600	1.146	1.368	1.608	1.48	1.63	2.14	1.75
149086	LINC01225	ncRNA	19539	1.183	1.236	1.559	1.71	1.46	2.08	1.75
284835	LINC00323	ncRNA	21268	1.125	1.52	1.517	1.4	1.83	2.02	1.75
4193	MDM2	Protein coding	5500	1.259	1.479	1.282	1.76	1.77	1.72	1.75
55661	DDX27	Protein coding	14746	1.55	1.33	1.082	2.21	1.58	1.46	1.75
84106	PRAM1	Protein coding	17104	1.255	1.885	1.043	1.55	2.29	1.41	1.75
3303	HSPA1A	Protein coding	8495	1.575	1.642	0.899	2.05	1.98	1.22	1.75
771	CA12	Protein coding	4351	1.437	1.375	1.32	1.83	1.64	1.77	1.74667
149466	C1orf210	Protein coding	19553	1.36	1.349	1.242	1.96	1.61	1.67	1.74667
Retired		Retired	22475	1.01	1.699	1.285	1.47	2.05	1.72	1.74667
Retired		Retired	24581	1.294	1.423	1.424	1.63	1.7	1.9	1.74333
3888	KRT82	Protein coding	9871	1.263	1.39	1.365	1.75	1.66	1.82	1.74333
203190	LGI3	Protein coding	20406	1.408	1.47	1.114	1.97	1.76	1.5	1.74333
2915	GRM5	Protein coding	1488	NA	1.428	1.322		1.71	1.77	1.74
54954	FAM120C	Protein coding	14283	1.424	1.207	1.296	2.06	1.42	1.74	1.74
349565	NMNAT3	Protein coding	21882	1.227	1.331	1.608	1.49	1.58	2.14	1.73667
33	ACADL	Protein coding	3558	1.447	1.219	1.387	1.92	1.44	1.85	1.73667
29944	PNMA3	Protein coding	13386	1.074	1.704	1.302	1.41	2.06	1.74	1.73667
2976	GTF3C2	Protein coding	8193	1.397	1.393	1.27	1.85	1.66	1.7	1.73667
65260	COA7	Protein coding	15983	1.391	1.592	1.026	1.9	1.92	1.39	1.73667
9824	ARHGAP11A	Protein coding	11527	1.253	1.867	0.958	1.64	2.27	1.3	1.73667
151658	LINC00635	ncRNA	19687	0.29	1.178	1.1	2.34	1.39	1.48	1.73667
23094	SIPA1L3	Protein coding	12366	1.384	1.794	0.847	1.87	2.18	1.15	1.73333
197370	NSMCE1	Protein coding	20259	1.348	1.331	1.345	1.82	1.58	1.8	1.73333
326343	MT1DP	Pseudogene	25846	1.16	1.699	1.239	1.49	2.05	1.66	1.73333
197259	MLKL	Protein coding	324	1.771	1.306	0.799	2.56	1.55	1.09	1.73333
22953	P2RX2	To be determined	6632	1.688	1.466	0.787	2.36	1.76	1.08	1.73333
317719	KLHL10	Protein coding	21514	0.913	1.679	1.413	1.28	2.03	1.89	1.73333
390431	OR4K2	Protein coding	25655	1.028	1.696	1.29	1.42	2.05	1.73	1.73333
2319	FLOT2	Protein coding	9636	1.347	1.367	1.243	1.9	1.63	1.67	1.73333
55752	SEPT11	Protein coding	1923	1.106	1.301	1.623	1.49	1.54	2.16	1.73
5690	PSMB2	Protein coding	10388	1.356	1.367	1.361	1.74	1.63	1.82	1.73
5223	PGAM1	Protein coding	23254	1.347	1.36	1.347	1.77	1.62	1.8	1.73
775	CACNA1C	Protein coding	7308	1.405	1.29	1.239	2	1.53	1.66	1.73
150244	ZDHHC8P1	Pseudogene	19596	0.439	1.193	1.483	1.8	1.41	1.98	1.73
7620	ZNF69	Protein coding	25699	1.321	1.505	1.135	1.84	1.81	1.53	1.72667
6540	SLC6A13	Protein coding	10595	1.054	1.204	1.665	1.55	1.42	2.21	1.72667
8506	CNTNAP1	Protein coding	7780	1.086	1.312	1.612	1.47	1.56	2.15	1.72667
Inferred	RPL7AL3	To be determined	25740	1.046	1.551	1.468	1.35	1.87	1.96	1.72667
147965	FAM98C	Protein coding	19473	1.233	1.587	1.418	1.38	1.91	1.89	1.72667
54790	TET2	Protein coding	14147	1.277	1.387	1.28	1.82	1.65	1.71	1.72667
10333	TLR6	Protein coding	892	1.269	1.538	1.274	1.62	1.85	1.71	1.72667
3263	HPX	Protein coding	9795	1.139	1.597	1.258	1.57	1.92	1.69	1.72667
114899	C1QTNF3	Protein coding	18022	1.295	1.48	1.1	1.93	1.77	1.48	1.72667
400208	LINC00517	ncRNA	24779	1.12	1.227	1.713	1.44	1.45	2.28	1.72333
56475	RPRM	Protein coding	8844	1.235	1.151	1.483	1.84	1.35	1.98	1.72333
675	BRCA2	Protein coding	2877	1.128	1.443	1.445	1.51	1.73	1.93	1.72333
23521	RPL13A	Protein coding	8866	1.482	1.332	1.028	2.2	1.58	1.39	1.72333
374454	KRT77	Protein coding	21947	1.262	0.875	1.623	2	1	2.16	1.72
23765	IL17RA	Protein coding	6329	1.694	0.833	1.432	2.3	0.95	1.91	1.72
9762	ProSAPiP1	To be determined	11479	1.312	1.373	1.397	1.65	1.64	1.87	1.72
4855	NOTCH4	Protein coding	6693	1.151	1.484	1.335	1.59	1.78	1.79	1.72
Retired		Retired	24527	1.343	1.239	1.31	1.94	1.47	1.75	1.72
256676	LOC256676	To be determined	23208	1.138	1.559	1.229	1.63	1.88	1.65	1.72
65095	KRI1	Protein coding	15967	1.242	1.577	1.175	1.68	1.9	1.58	1.72
2079	ERH	Protein coding	8026	1.549	1.543	0.847	2.16	1.85	1.15	1.72
23576	DDAH1	Protein coding	12692	1.13	1.542	1.44	1.38	1.85	1.92	1.71667
1770	DNAH9	Protein coding	9571	1.102	1.423	1.401	1.58	1.7	1.87	1.71667
283600	SLC25A47	Protein coding	21052	1.654	0.963	1.353	2.23	1.11	1.81	1.71667
55388	MCM10	Protein coding	14640	1.219	1.396	1.335	1.69	1.67	1.79	1.71667
5473	PPBP	Protein coding	7095	1.166	1.51	1.13	1.82	1.81	1.52	1.71667
11313	LYPLA2	Protein coding	3972	1.626	1.314	0.998	2.24	1.56	1.35	1.71667
58529	MYOZ1	Protein coding	15579	1.62	1.387	0.993	2.16	1.65	1.34	1.71667
58157	NGB	Protein coding	15534	1.598	1.745	0.6	2.21	2.11	0.83	1.71667
410	ARSA	Protein coding	4331	1.498	1.213	1.344	1.92	1.43	1.8	1.71667
8128	ST8SIA2	Protein coding	10962	1.385	1.377	1.152	1.96	1.64	1.55	1.71667
54785	C17orf59	Protein coding	14145	1.303	0.879	1.718	1.86	1	2.28	1.71333
5134	PDCD2	Protein coding	2476	1.025	1.531	1.355	1.49	1.84	1.81	1.71333
1822	ATN1	Protein coding	2123	1.31	1.378	1.295	1.77	1.64	1.73	1.71333
646759	UBTFL7	Pseudogene	23251	1.163	1.638	1.231	1.51	1.98	1.65	1.71333
Retired		Retired	22979	1.122	1.511	1.229	1.68	1.81	1.65	1.71333
140739	UBE2F	Protein coding	19215	0.878	1.974	1.172	1.15	2.41	1.58	1.71333
943	TNFRSF8	To be determined	6084	0.891	1.382	1.572	1.4	1.65	2.09	1.71333
375035	SFT2D2	Protein coding	21995	0.94	1.504	1.433	1.42	1.81	1.91	1.71333
23363	OBSL1	Protein coding	12581	1.178	1.439	1.313	1.66	1.72	1.76	1.71333
2793	GNGT2	Protein coding	9687	1.338	1.43	1.146	1.89	1.71	1.54	1.71333
23080	AVL9	Protein coding	12358	1.189	1.29	1.514	1.58	1.53	2.02	1.71
388406	FLJ27502	To be determined	25074	0.853	1.603	1.562	1.12	1.93	2.08	1.71
2558	GABRA5	Protein coding	6599	1.135	1.312	1.509	1.56	1.56	2.01	1.71
5420	PODXL	Protein coding	10173	1.338	1.314	1.398	1.7	1.56	1.87	1.71
Retired		Retired	25257	0.924	1.752	1.315	1.25	2.12	1.76	1.71
10911	UTS2	Protein coding	11996	1.413	1.122	1.301	2.07	1.32	1.74	1.71
400946	LINC00954	ncRNA	23480	1.248	1.494	1.175	1.76	1.79	1.58	1.71
6489	ST8SIA1	Protein coding	10575	1.334	1.382	1.137	1.95	1.65	1.53	1.71
59336	PRDM13	Protein coding	8722	1.212	1.481	1.028	1.96	1.78	1.39	1.71
5965	RECQL	Protein coding	8843	1.099	1.131	1.605	1.65	1.33	2.14	1.70667
28951	TRIB2	Protein coding	898	1.105	1.503	1.443	1.39	1.8	1.93	1.70667
337978	KRTAP21-2	Protein coding	21551	0.916	1.655	1.378	1.28	2	1.84	1.70667
8115	TCL1A	Protein coding	4379	1.301	1.422	1.334	1.63	1.7	1.79	1.70667
Retired		Retired	25245	0.958	1.485	1.326	1.57	1.78	1.77	1.70667
388942	LOC388942	To be determined	23514	1.242	1.36	1.307	1.75	1.62	1.75	1.70667
90121	TSR2	Protein coding	17745	1.416	1.34	1.154	1.98	1.59	1.55	1.70667
5881	RAC3	Protein coding	9088	1.223	1.506	1.136	1.78	1.81	1.53	1.70667
158800	RHOXF1	Protein coding	19904	-0.61	1.743	1.119	1.5	2.11	1.51	1.70667
140735	DYNLL2	Protein coding	5314	0.843	1.498	1.72	1.04	1.8	2.28	1.70667
54472	TOLLIP	Protein coding	14014	1.437	1.405	1.157	1.88	1.68	1.56	1.70667
50964	SOST	Protein coding	8996	1.323	1.312	1.304	1.8	1.56	1.75	1.70333
252983	STXBP4	Protein coding	20687	1.26	1.401	1.174	1.86	1.67	1.58	1.70333
29785	CYP2S1	Protein coding	13339	1.292	1.318	1.488	1.56	1.57	1.98	1.70333
200916	RPL22L1	Protein coding	22792	1.363	1.327	1.357	1.72	1.58	1.81	1.70333
8029	CUBN	Protein coding	6594	1.353	1.265	1.292	1.88	1.5	1.73	1.70333
3860	KRT13	Protein coding	6930	1.348	1.387	1.092	1.98	1.66	1.47	1.70333
10046	MAMLD1	Protein coding	11633	1.143	1.351	1.434	1.58	1.61	1.91	1.7
5393	EXOSC9	Protein coding	10171	1.243	1.468	1.334	1.56	1.76	1.78	1.7
51534	VTA1	Protein coding	13805	1.045	1.279	1.515	1.56	1.52	2.02	1.7
401585	FLJ25917	To be determined	25337	0.866	1.646	1.465	1.16	1.99	1.95	1.7
2354	FOSB	Protein coding	2168	1.43	1.288	1.207	1.95	1.53	1.62	1.7
283932	FBXL19-AS1	ncRNA	21096	1.354	1.461	1.154	1.8	1.75	1.55	1.7
1839	HBEGF	Protein coding	6466	1.593	1.195	1.097	2.21	1.41	1.48	1.7
5682	PSMA1	Protein coding	4809	1.08	1.41	1.471	1.45	1.68	1.96	1.69667
27290	SPINK4	Protein coding	13197	1.262	1.403	1.39	1.55	1.68	1.86	1.69667
9470	EIF4E2	Protein coding	11312	1.256	1.402	1.324	1.65	1.67	1.77	1.69667
390530	IGHV1OR21-1	Other	24897	1.185	1.619	1.267	1.44	1.95	1.7	1.69667
142	PARP1	Protein coding	7482	1.335	1.343	1.246	1.82	1.6	1.67	1.69667
4841	NONO	Protein coding	10074	1.284	1.445	1.24	1.7	1.73	1.66	1.69667
3222	HOXC5	Protein coding	3082	1.293	1.126	1.491	1.77	1.32	1.99	1.69333
28957	MRPS28	Protein coding	13257	1.256	1.462	1.358	1.51	1.75	1.82	1.69333
374666	WASH3P	Pseudogene	22144	0.802	1.795	1.244	1.23	2.18	1.67	1.69333
2792	GNGT1	Protein coding	9684	1.285	1.395	1.19	1.81	1.67	1.6	1.69333
1262	CNGA4	Protein coding	9444	1.251	1.644	1.152	1.55	1.98	1.55	1.69333
391632	OR7E35P	Pseudogene	8602	1.327	1.403	1.112	1.9	1.68	1.5	1.69333
80350	LPAL2	Pseudogene	7540	1.455	1.537	1.071	1.79	1.85	1.44	1.69333
929	CD14	Protein coding	6187	1.65	1.279	0.842	2.41	1.52	1.15	1.69333
399844	LINC01002	ncRNA	24593	0.782	1.787	1.505	0.89	2.17	2.01	1.69
4535	MT-ND1	Protein coding	9979	1.055	1.554	1.475	1.23	1.87	1.97	1.69
85460	ZNF518B	Protein coding	17669	1.395	1.255	1.213	1.95	1.49	1.63	1.69
3460	IFNGR2	Protein coding	8536	1.425	1.357	1.209	1.83	1.62	1.62	1.69
5558	PRIM2	Protein coding	4800	1.22	1.448	1.161	1.78	1.73	1.56	1.69
80032	ZNF556	Protein coding	16541	1.23	1.465	1.16	1.76	1.75	1.56	1.69
3275	PRMT2	Protein coding	3911	1.232	1.602	1.075	1.69	1.93	1.45	1.69
280657	SSX6	Pseudogene	20924	1.187	1.188	1.699	1.41	1.4	2.26	1.69
9771	RAPGEF5	Protein coding	2788	1.04	1.517	1.388	1.38	1.82	1.86	1.68667
83539	CHST9	Protein coding	16918	1.632	1.164	1.297	1.95	1.37	1.74	1.68667
9240	PNMA1	Protein coding	8706	1.239	1.39	1.038	2	1.66	1.4	1.68667
8443	GNPAT	Protein coding	3863	1.318	1.598	0.972	1.82	1.92	1.32	1.68667
55181	SMG8	Protein coding	14478	0.994	1.445	1.479	1.36	1.73	1.97	1.68667
401324	LOC401324	To be determined	24060	1.241	1.197	1.298	1.91	1.41	1.74	1.68667
79091	METTL22	Protein coding	16086	1.345	1.294	1.287	1.8	1.54	1.72	1.68667
6520	SLC3A2	Protein coding	10583	1.262	1.392	1.155	1.85	1.66	1.55	1.68667
93349	SP140L	Protein coding	18379	1.056	1.577	0.999	1.8	1.9	1.35	1.68333
1300	COL10A1	Protein coding	6880	1.383	1.591	0.97	1.82	1.92	1.31	1.68333
25885	POLR1A	Protein coding	12837	1.45	1.719	0.598	2.14	2.08	0.83	1.68333
23517	SKIV2L2	Protein coding	12658	1.085	1.335	1.444	1.53	1.59	1.93	1.68333
Retired		Retired	23385	1.021	1.45	1.362	1.49	1.74	1.82	1.68333
51118	UTP11L	Protein coding	13581	1.147	1.292	1.36	1.7	1.53	1.82	1.68333
9931	HELZ	Protein coding	11608	0.969	1.747	1.271	1.23	2.12	1.7	1.68333
10654	PMVK	Protein coding	689	1.225	1.606	1.252	1.43	1.94	1.68	1.68333
566	AZU1	Protein coding	100	1.175	1.473	1.18	1.7	1.76	1.59	1.68333
22993	HMGXB3	Protein coding	12298	1.318	1.574	1.026	1.77	1.89	1.39	1.68333
29942	PURG	Protein coding	13384	1.016	1.228	1.7	1.33	1.45	2.26	1.68
Retired		Retired	23487	0.961	1.515	1.398	1.35	1.82	1.87	1.68
51604	PIGT	Protein coding	13842	1.171	1.371	1.274	1.7	1.63	1.71	1.68
89874	SLC25A21	Protein coding	17716	1.414	1.204	1.225	1.98	1.42	1.64	1.68
374918	IGFL1	Protein coding	21980	1.031	1.464	1.205	1.67	1.75	1.62	1.68
9540	TP53I3	Protein coding	6551	1.194	1.635	1.05	1.65	1.97	1.42	1.68
4677	NARS	Protein coding	10019	1.557	1.468	0.867	2.1	1.76	1.18	1.68
3608	ILF2	Protein coding	5075	1.519	1.251	1.23	1.91	1.48	1.65	1.68
51123	ZNF706	Protein coding	13584	1.289	1.261	1.227	1.9	1.49	1.65	1.68
9804	TOMM20	Protein coding	11508	1.293	1.223	1.477	1.62	1.44	1.97	1.67667
23557	SNAPIN	Protein coding	12682	1.099	1.653	1.28	1.33	1.99	1.71	1.67667
4087	SMAD2	Protein coding	2315	1.514	1.235	1.12	2.06	1.46	1.51	1.67667
127391	TMCO2	Protein coding	22494	1.321	1.017	1.444	1.92	1.18	1.93	1.67667
340340	LOC340340	To be determined	21712	1.449	1.533	1.078	1.73	1.84	1.45	1.67333
1327	COX4I1	Protein coding	9456	0.973	1.345	1.709	1.15	1.6	2.27	1.67333
57018	CCNL1	Protein coding	7960	1.234	1.041	1.521	1.78	1.21	2.03	1.67333
84449	ZNF333	Protein coding	17300	1.13	1.212	1.441	1.67	1.43	1.92	1.67333
2230	FDX1	Protein coding	7328	1.134	1.291	1.407	1.61	1.53	1.88	1.67333
219429	OR4C11	Protein coding	23212	1.097	1.415	1.305	1.58	1.69	1.75	1.67333
Retired		Retired	22893	0.963	1.557	1.242	1.48	1.87	1.67	1.67333
64431	ACTR6	Protein coding	10291	1.464	1.176	1.137	2.11	1.38	1.53	1.67333
23215	PRRC2C	Protein coding	12465	1.282	1.349	1.131	1.89	1.61	1.52	1.67333
51058	ZNF691	Protein coding	13528	1.184	1.757	1.124	1.38	2.13	1.51	1.67333
7572	ZNF24	Protein coding	3498	0.891	1.378	1.51	1.36	1.64	2.01	1.67
7593	MZF1	Protein coding	3504	1.271	1.011	1.458	1.9	1.17	1.94	1.67
147372	CCBE1	Protein coding	19428	1.235	1.508	1.359	1.38	1.81	1.82	1.67
147040	KCTD11	Protein coding	19413	1.188	1.562	1.356	1.32	1.88	1.81	1.67
57876	MUC3B	Protein coding	25749	0.831	1.869	1.269	1.04	2.27	1.7	1.67
Retired		Retired	23266	1.154	1.573	1.217	1.49	1.89	1.63	1.67
55561	CDC42BPG	Protein coding	382	1.39	1.242	1.134	2.01	1.47	1.53	1.67
81552	VOPP1	Protein coding	16793	0.812	1.468	1.579	1.14	1.76	2.1	1.66667
221044	UCMA	Protein coding	20535	1.069	1.256	1.54	1.46	1.49	2.05	1.66667
149499	LRRC71	Protein coding	19558	0.938	1.365	1.507	1.36	1.63	2.01	1.66667
29118	DDX25	Protein coding	13326	1.157	1.464	1.405	1.37	1.75	1.88	1.66667
55530	SVOP	Protein coding	14664	1.075	1.437	1.346	1.48	1.72	1.8	1.66667
Retired		Retired	25391	1.381	0.98	1.333	2.09	1.13	1.78	1.66667
285043	LOC285043	To be determined	21288	1.163	1.508	1.293	1.46	1.81	1.73	1.66667
23271	CAMSAP2	Protein coding	12512	1.281	1.309	1.231	1.8	1.55	1.65	1.66667
404636	FAM45A	Protein coding	22350	1.418	1.171	1.155	2.07	1.38	1.55	1.66667
6004	RGS16	Protein coding	1689	1.195	1.514	1.085	1.72	1.82	1.46	1.66667
90060	CCDC120	Protein coding	17739	1.343	1.396	1.083	1.87	1.67	1.46	1.66667
10498	CARM1	Protein coding	11829	1.239	1.461	1.075	1.8	1.75	1.45	1.66667
2046	EPHA8	Protein coding	283	1.478	1.739	0.706	1.92	2.11	0.97	1.66667
Retired		Retired	22606	0.864	1.446	1.59	1.14	1.73	2.12	1.66333
91624	NEXN	Protein coding	18221	0.969	1.539	1.397	1.27	1.85	1.87	1.66333
161742	SPRED1	Protein coding	19967	0.156	1.285	1.265	1.77	1.52	1.7	1.66333
5156	PDGFRA	Protein coding	624	1.387	1.638	0.828	1.88	1.98	1.13	1.66333
4068	SH2D1A	Protein coding	6045	1.083	1.3	1.394	1.58	1.54	1.86	1.66
84820	POLR2J4	Pseudogene	24150	1.258	1.264	1.327	1.7	1.5	1.78	1.66
79868	ALG13	Protein coding	16413	1.168	1.394	1.304	1.57	1.66	1.75	1.66
55338	FLJ11292	To be determined	14614	1.206	1.421	1.197	1.67	1.7	1.61	1.66
219409	GSX1	Protein coding	20457	1.3	1.414	1.108	1.8	1.69	1.49	1.66
22894	DIS3	Protein coding	12259	1.353	1.458	0.92	1.98	1.75	1.25	1.66
Retired		Retired	23923	0.88	1.683	1.408	1.07	2.03	1.88	1.66
84163	GTF2IRD2	Protein coding	2195	1.487	1.419	0.918	2.03	1.7	1.25	1.66
1139	CHRNA7	Protein coding	6585	0.986	1.332	1.531	1.35	1.58	2.04	1.65667
400793	C1orf226	Protein coding	23412	1.175	1.311	1.265	1.71	1.56	1.7	1.65667
Retired		Retired	24941	1.195	1.561	1.211	1.46	1.88	1.63	1.65667
11117	EMILIN1	Protein coding	12092	1.472	1.242	1.187	1.91	1.47	1.59	1.65667
375612	LHFPL3	Protein coding	22032	0.902	1.827	1.012	1.37	2.22	1.37	1.65333
25797	QPCT	Protein coding	12780	0.783	1.262	1.727	1.18	1.49	2.29	1.65333
6166	RPL36AL	Protein coding	10491	1.122	1.336	1.441	1.45	1.59	1.92	1.65333
9128	PRPF4	Protein coding	2523	1.3	1.149	1.361	1.79	1.35	1.82	1.65333
90324	CCDC97	Protein coding	17775	1.474	1.346	1.154	1.81	1.6	1.55	1.65333
3780	KCNN1	Protein coding	9848	1.409	1.428	0.952	1.96	1.71	1.29	1.65333
22996	TTC39A	Protein coding	12303	1.179	1.226	1.45	1.57	1.45	1.93	1.65
1466	CSRP2	Protein coding	9492	1.145	1.356	1.445	1.4	1.62	1.93	1.65
10084	PQBP1	Protein coding	11646	1.172	1.382	1.256	1.62	1.65	1.68	1.65
63926	ANKEF1	Protein coding	1943	1.212	1.374	1.243	1.64	1.64	1.67	1.65
Retired		Retired	24657	1.027	1.708	1.221	1.24	2.07	1.64	1.65
Retired		Retired	25149	1.039	1.319	1.491	1.38	1.57	1.99	1.64667
54093	SETD4	Protein coding	13960	1.263	1.256	1.361	1.63	1.49	1.82	1.64667
131566	DCBLD2	Protein coding	18952	1.05	1.532	1.207	1.48	1.84	1.62	1.64667
85358	SHANK3	Protein coding	8955	1.198	1.477	1.154	1.62	1.77	1.55	1.64667
Retired		Retired	24935	0.87	1.564	1.554	0.99	1.88	2.07	1.64667
1527	TEX28	Protein coding	9510	1.131	1.308	1.324	1.62	1.55	1.77	1.64667
57531	HACE1	Protein coding	15352	1.11	1.373	1.318	1.54	1.64	1.76	1.64667
22985	ACIN1	Protein coding	4276	1.006	1.318	1.556	1.29	1.57	2.07	1.64333
201140	DHRS7C	Protein coding	22696	1.183	1.028	1.543	1.68	1.19	2.06	1.64333
401103	FLJ46066	To be determined	23731	0.903	1.569	1.459	1.09	1.89	1.95	1.64333
284904	SEC14L4	Protein coding	21273	0.722	1.845	1.396	0.82	2.24	1.87	1.64333
51023	MRPS18C	Protein coding	13508	1.243	1.495	1.244	1.47	1.79	1.67	1.64333
4508	MT-ATP6	Protein coding	9972	1.327	1.383	1.24	1.62	1.65	1.66	1.64333
26740	OR1J2	Protein coding	1728	1.155	1.346	1.234	1.67	1.6	1.66	1.64333
3507	IGHM	Other	8262	1.314	1.34	1.092	1.87	1.59	1.47	1.64333
2990	GUSB	Protein coding	3881	0.913	1.93	0.99	1.24	2.35	1.34	1.64333
129831	RBM45	Protein coding	7987	1.397	1.541	0.83	1.95	1.85	1.13	1.64333
9939	RBM8A	Protein coding	11611	1.456	1.556	0.828	1.93	1.87	1.13	1.64333
11083	DIDO1	Protein coding	2105	1.114	2.087	0.683	1.44	2.55	0.94	1.64333
7155	TOP2B	Protein coding	4894	0.821	1.45	1.582	1.08	1.73	2.11	1.64
7617	ZNF66	Other	22863	1.003	1.29	1.383	1.54	1.53	1.85	1.64
30834	ZNRD1	Protein coding	13432	1.039	1.479	1.338	1.36	1.77	1.79	1.64
7048	TGFBR2	Protein coding	880	1.457	1.159	1.243	1.89	1.36	1.67	1.64
91074	ANKRD30A	Protein coding	18165	1.058	1.545	1.236	1.4	1.86	1.66	1.64
4189	DNAJB9	Protein coding	9939	1.321	1.492	1.133	1.61	1.79	1.52	1.64
25865	PRKD2	Protein coding	726	1.323	1.587	1.069	1.57	1.91	1.44	1.64
10076	PTPRU	Protein coding	5736	1.361	1.288	1.062	1.96	1.53	1.43	1.64
4999	ORC2	Protein coding	10098	1.712	1.077	1.05	2.24	1.26	1.42	1.64
4638	MYLK	Protein coding	560	1.377	1.724	0.763	1.78	2.09	1.05	1.64
81846	SBF2	Protein coding	16864	0.708	1.332	1.803	0.94	1.58	2.39	1.63667
256764	WDR72	Protein coding	20851	1.201	1.423	1.328	1.43	1.7	1.78	1.63667
79070	KDELC1	Protein coding	16065	1.421	1.176	1.21	1.91	1.38	1.62	1.63667
9211	LGI1	Protein coding	8372	1.13	1.455	1.186	1.58	1.74	1.59	1.63667
153090	DAB2IP	Protein coding	19744	-0.527	1.048	1.171	2.12	1.22	1.57	1.63667
55652	SLC48A1	Protein coding	14736	1.258	1.335	1.134	1.79	1.59	1.53	1.63667
28984	RGCC	Protein coding	8848	1.191	1.4	1.082	1.78	1.67	1.46	1.63667
Retired		Retired	23806	1.623	1.148	1.059	2.13	1.35	1.43	1.63667
27063	ANKRD1	Protein coding	1942	1.442	1.272	1.058	1.97	1.51	1.43	1.63667
7323	UBE2D3	Protein coding	4220	1.269	1.504	1.045	1.69	1.81	1.41	1.63667
10376	TUBA1B	Protein coding	4926	1.344	1.421	1.021	1.83	1.7	1.38	1.63667
1178	CLC	Protein coding	9430	1.408	1.467	1.014	1.78	1.76	1.37	1.63667
5359	PLSCR1	Protein coding	7389	1.125	1.302	1.309	1.6	1.55	1.75	1.63333
8748	ADAM20	Protein coding	4279	1.048	1.514	1.292	1.35	1.82	1.73	1.63333
57608	KIAA1462	Protein coding	15408	1.2	1.59	0.791	1.91	1.91	1.08	1.63333
84883	AIFM2	Protein coding	3623	0.932	1.395	1.538	1.18	1.67	2.05	1.63333
60685	ZFAND3	Protein coding	15647	1.302	1.413	1.124	1.7	1.69	1.51	1.63333
868	CBLB	Protein coding	9395	1.259	1.199	1.456	1.54	1.41	1.94	1.63
Retired		Retired	25385	0.793	1.596	1.292	1.24	1.92	1.73	1.63
149650	FLJ32154	To be determined	19583	1.215	1.298	1.195	1.75	1.54	1.6	1.63
3625	INHBB	Protein coding	6380	1.608	1.1	1	2.25	1.29	1.35	1.63
10941	UGT2A1	Protein coding	12008	1.157	1.306	1.417	1.45	1.55	1.89	1.63
201158	TVP23C	Protein coding	20338	1.369	1.06	1.343	1.85	1.24	1.8	1.63
6627	SNRPA1	Protein coding	10641	1.119	1.275	1.302	1.64	1.51	1.74	1.63
23581	CASP14	Protein coding	3664	0.873	1.695	1.182	1.25	2.05	1.59	1.63
112802	KRT71	Protein coding	17892	1.303	1.449	0.993	1.82	1.73	1.34	1.63
55076	TMEM45A	Protein coding	8081	1.561	1.406	0.791	2.13	1.68	1.08	1.63
84950	PRPF38A	Protein coding	17550	1.148	1.375	1.36	1.42	1.64	1.82	1.62667
7334	UBE2N	Protein coding	4485	1.338	1.11	1.278	1.87	1.3	1.71	1.62667
29995	LMCD1	Protein coding	13414	1.009	1.576	1.24	1.32	1.9	1.66	1.62667
1993	ELAVL2	Protein coding	2142	1.179	1.518	1.093	1.59	1.82	1.47	1.62667
163051	ZNF709	Protein coding	20012	1.258	1.492	1.016	1.72	1.79	1.37	1.62667
60401	EDA2R	Protein coding	6569	1.486	1.263	0.966	2.07	1.5	1.31	1.62667
5533	PPP3CC	Protein coding	5796	1.118	1.458	1.309	1.37	1.75	1.75	1.62333
254013	METTL20	Protein coding	20723	1.148	1.224	1.285	1.7	1.45	1.72	1.62333
401324	LOC401324	To be determined	24144	1.118	1.472	1.211	1.49	1.76	1.62	1.62333
9056	SLC7A7	Protein coding	7260	1.356	1.302	1.154	1.77	1.55	1.55	1.62333
23198	PSME4	Protein coding	12452	1.473	1.362	0.799	2.16	1.62	1.09	1.62333
4826	NNAT	Protein coding	10071	1.437	1.594	0.753	1.92	1.92	1.03	1.62333
54187	NANS	Protein coding	13968	1.15	1.164	1.527	1.47	1.37	2.03	1.62333
135114	HINT3	Protein coding	19041	0.997	1.242	1.51	1.39	1.47	2.01	1.62333
8496	PPFIBP1	Protein coding	11046	1.097	1.374	1.454	1.29	1.64	1.94	1.62333
6857	SYT1	Protein coding	7420	1.068	1.482	1.23	1.44	1.78	1.65	1.62333
26341	OR5H1	Protein coding	25625	0.76	1.545	1.528	0.96	1.86	2.04	1.62
26082	DKFZP434L187	To be determined	12965	1.101	1.306	1.462	1.36	1.55	1.95	1.62
55194	EVA1B	Protein coding	14491	1.257	1.095	1.378	1.74	1.28	1.84	1.62
23070	CMTR1	Protein coding	12352	0.949	1.196	1.666	1.24	1.41	2.21	1.62
345829	BTF3P10	Pseudogene	22995	0.914	1.44	1.308	1.39	1.72	1.75	1.62
6118	RPA2	Protein coding	10451	1.2	1.395	1.255	1.51	1.67	1.68	1.62
Retired		Retired	24740	0.877	1.886	1.19	0.97	2.29	1.6	1.62
64859	NABP1	Protein coding	15917	0.729	1.864	1.393	0.72	2.27	1.86	1.61667
320	APBA1	Protein coding	9282	1.213	1.645	0.943	1.58	1.99	1.28	1.61667
Retired		Retired	22947	0.905	1.396	1.353	1.37	1.67	1.81	1.61667
10296	MAEA	Protein coding	11736	1.254	1.293	1.182	1.73	1.53	1.59	1.61667
254102	EHBP1L1	Protein coding	20741	1.06	1.405	1.163	1.61	1.68	1.56	1.61667
84848	MIR503HG	ncRNA	17471	1.219	1.434	1.041	1.72	1.72	1.41	1.61667
5935	RBM3	Protein coding	10424	1.364	1.504	0.96	1.75	1.8	1.3	1.61667
10412	NSA2	Protein coding	11770	1.14	1.135	1.456	1.57	1.33	1.94	1.61333
Retired		Retired	24186	1.404	0.909	1.416	1.91	1.04	1.89	1.61333
844	CASQ1	Protein coding	2001	1.092	1.374	1.296	1.47	1.64	1.73	1.61333
10973	ASCC3	Protein coding	15676	1.167	1.425	1.294	1.41	1.7	1.73	1.61333
492	ATP2B3	Protein coding	9309	1.357	1.132	1.283	1.79	1.33	1.72	1.61333
624	BDKRB2	To be determined	1191	1.184	1.27	1.271	1.64	1.5	1.7	1.61333
149643	SPATA45	Protein coding	22455	0.889	1.62	1.221	1.25	1.95	1.64	1.61333
126321	MFSD12	Protein coding	18754	1.196	1.287	1.201	1.7	1.53	1.61	1.61333
389421	LIN28B	Protein coding	23940	1.219	1.493	1.104	1.56	1.79	1.49	1.61333
25804	LSM4	Protein coding	12787	1.127	1.592	0.924	1.67	1.92	1.25	1.61333
6687	SPG7	Protein coding	4869	1.095	1.15	1.506	1.47	1.35	2.01	1.61
112399	EGLN3	Protein coding	17875	0.975	1.314	1.438	1.35	1.56	1.92	1.61
752	FMNL1	Protein coding	9365	1.332	1.077	1.438	1.65	1.26	1.92	1.61
147409	DSG4	Protein coding	19433	1.044	1.558	1.382	1.11	1.87	1.85	1.61
10559	SLC35A1	Protein coding	11854	1.26	1.066	1.314	1.83	1.24	1.76	1.61
150275	CCDC117	Protein coding	19601	-0.379	1.539	1.298	1.24	1.85	1.74	1.61
9643	MORF4L2	Protein coding	11381	1.04	1.532	1.242	1.32	1.84	1.67	1.61
51567	TDP2	Protein coding	6838	1.165	1.404	1.222	1.51	1.68	1.64	1.61
120796	OR56A1	Protein coding	25491	1.307	1.484	1.008	1.69	1.78	1.36	1.61
7216	TRO	Protein coding	2699	1.389	1.396	0.771	2.1	1.67	1.06	1.61
5798	PTPRN	Protein coding	5832	1.186	0.996	1.654	1.47	1.15	2.2	1.60667
496	ATP4B	Protein coding	9312	1.226	1.032	1.514	1.6	1.2	2.02	1.60667
2297	FOXD1	Protein coding	2988	1.07	1.164	1.36	1.63	1.37	1.82	1.60667
343472	BARHL2	Protein coding	21780	1.186	1.537	1.206	1.35	1.85	1.62	1.60667
1108	CHD4	Protein coding	5524	1.106	1.4	1.196	1.54	1.67	1.61	1.60667
58484	NLRC4	Protein coding	1998	1.327	1.441	0.957	1.8	1.72	1.3	1.60667
1893	ECM1	Protein coding	6912	1.67	1.34	0.73	2.23	1.59	1	1.60667
2873	GPS1	Protein coding	8181	1.503	1.571	0.672	2	1.89	0.93	1.60667
Retired		Retired	24312	1.19	1.358	1.37	1.36	1.62	1.83	1.60333
57786	RBAK	Protein coding	3307	1.37	1.076	1.18	1.97	1.26	1.58	1.60333
5438	POLR2I	Protein coding	10182	1.21	1.291	1.137	1.75	1.53	1.53	1.60333
284613	CYB561D1	Protein coding	21234	1.043	1.816	0.973	1.29	2.2	1.32	1.60333
90864	SPSB3	Protein coding	17568	1.407	1.204	1.184	1.8	1.42	1.59	1.60333
54663	WDR74	Protein coding	14094	1.206	1.404	1.107	1.64	1.68	1.49	1.60333
391370	RPS12P4	Pseudogene	23553	1.231	1.068	1.482	1.57	1.25	1.98	1.6
392617	ELFN1	Protein coding	24126	0.978	1.587	1.19	1.29	1.91	1.6	1.6
282618	IFNL1	Protein coding	20932	1.134	1.352	1.316	1.43	1.61	1.76	1.6
84678	KDM2B	Protein coding	17395	1.013	1.433	1.249	1.42	1.71	1.67	1.6
4636	MYL5	Protein coding	8811	1.138	1.377	1.237	1.5	1.64	1.66	1.6
2352	FOLR3	Protein coding	6245	1.301	1.214	1.219	1.73	1.43	1.64	1.6
55611	OTUB1	Protein coding	5386	1.146	1.442	1.142	1.53	1.73	1.54	1.6
6715	SRD5A1	Protein coding	4181	1.388	1.317	1.024	1.86	1.56	1.38	1.6
55013	CCDC109B	Protein coding	14335	1.16	1.315	1.363	1.41	1.56	1.82	1.59667
56925	LXN	Protein coding	15094	1.198	1.131	1.362	1.64	1.33	1.82	1.59667
6899	TBX1	Protein coding	4376	1.278	1.239	1.292	1.6	1.46	1.73	1.59667
22890	ZBTB1	Protein coding	12257	0.904	1.489	1.247	1.33	1.79	1.67	1.59667
3656	IRAK2	Protein coding	404	1.384	1.096	1.237	1.85	1.28	1.66	1.59667
161394	SAMD15	Protein coding	19960	0.329	1.481	1.203	1.39	1.78	1.62	1.59667
51398	WDR83OS	Protein coding	13745	1.305	1.087	1.175	1.94	1.27	1.58	1.59667
7086	TKT	Protein coding	4889	NA	1.228	1.3		1.45	1.74	1.595
7363	UGT2B4	Protein coding	4245	1.219	1.24	1.28	1.6	1.47	1.71	1.59333
142679	DUSP19	To be determined	5748	1.081	1.316	1.242	1.55	1.56	1.67	1.59333
56834	GPR137	Protein coding	15264	1.215	1.264	1.207	1.66	1.5	1.62	1.59333
148281	SYT6	Protein coding	19498	1.174	1.292	1.152	1.7	1.53	1.55	1.59333
84992	PIGY	Protein coding	17591	1.011	1.508	0.95	1.68	1.81	1.29	1.59333
57085	AGTRAP	Protein coding	7486	1.559	1.338	0.759	2.15	1.59	1.04	1.59333
9861	PSMD6	Protein coding	11552	1.354	1.645	0.727	1.79	1.99	1	1.59333
255394	TCP11L2	Protein coding	20796	0.935	1.365	1.281	1.43	1.63	1.72	1.59333
6575	SLC20A2	Protein coding	10623	1.121	1.357	1.132	1.64	1.62	1.52	1.59333
7020	TFAP2A	Protein coding	3429	1.299	1.381	1.032	1.74	1.65	1.39	1.59333
11325	DDX42	Protein coding	12188	1.168	1.175	1.39	1.53	1.38	1.86	1.59
340654	LIPM	Protein coding	23166	0.984	1.294	1.364	1.41	1.54	1.82	1.59
5252	PHF1	Protein coding	3264	1.228	1.473	1.01	1.64	1.77	1.36	1.59
55763	EXOC1	Protein coding	14824	1.556	1.37	0.665	2.22	1.63	0.92	1.59
7818	DAP3	Protein coding	6909	1.121	1.195	1.442	1.44	1.41	1.92	1.59
29781	NCAPH2	Protein coding	10246	1.155	1.218	1.234	1.67	1.44	1.66	1.59
10717	AP4B1	Protein coding	11914	1.141	1.361	1.089	1.68	1.62	1.47	1.59
57563	KLHL8	Protein coding	15371	1.296	1.526	0.644	2.05	1.83	0.89	1.59
3224	HOXC8	Protein coding	9786	0.872	1.391	1.55	1.04	1.66	2.06	1.58667
51226	COPZ2	Protein coding	13639	1.061	1.124	1.505	1.43	1.32	2.01	1.58667
51204	TACO1	Protein coding	13631	0.885	1.236	1.481	1.32	1.46	1.98	1.58667
51351	ZNF117	Protein coding	10859	0.905	1.331	1.398	1.31	1.58	1.87	1.58667
10349	ABCA10	Protein coding	10216	0.967	1.41	1.253	1.4	1.68	1.68	1.58667
55214	P3H2	Protein coding	14511	1.116	1.384	1.207	1.49	1.65	1.62	1.58667
121441	NEDD1	Protein coding	18560	1.006	1.387	1.138	1.58	1.65	1.53	1.58667
317749	DHRS4L2	Protein coding	21515	1.096	1.433	1.121	1.54	1.71	1.51	1.58667
54472	TOLLIP	Protein coding	6550	1.354	1.2	1.082	1.88	1.42	1.46	1.58667
11243	PMF1	Protein coding	12162	1.371	1.282	1.049	1.82	1.52	1.42	1.58667
401646	GNAI2P2	Pseudogene	24519	1.163	1.433	1.014	1.68	1.71	1.37	1.58667
57232	ZNF630	Protein coding	15249	1.439	1.527	0.685	1.99	1.83	0.94	1.58667
55805	LRP2BP	Protein coding	14854	0.728	1.108	1.828	1.03	1.3	2.42	1.58333
9670	IPO13	Protein coding	11400	1.028	1.09	1.643	1.3	1.27	2.18	1.58333
10001	MED6	Protein coding	6857	0.859	1.411	1.504	1.06	1.69	2	1.58333
83888	FGFBP2	Protein coding	17025	1.033	1.437	1.414	1.14	1.72	1.89	1.58333
64091	POPDC2	Protein coding	15719	1.087	1.399	1.329	1.3	1.67	1.78	1.58333
4584	MUC3A	Protein coding	8803	1.054	1.422	1.249	1.38	1.7	1.67	1.58333
5707	PSMD1	Protein coding	10402	1.28	1.291	1.182	1.63	1.53	1.59	1.58333
10683	DLL3	Protein coding	6244	1.469	1.159	1.056	1.97	1.36	1.42	1.58333
1001	CDH3	Protein coding	7715	1.253	1.251	0.998	1.92	1.48	1.35	1.58333
27341	RRP7A	Protein coding	13222	1.445	1.422	0.91	1.81	1.7	1.24	1.58333
7072	TIA1	Protein coding	2685	1.51	1.19	0.909	2.12	1.4	1.23	1.58333
4681	NBL1	Protein coding	8820	1.699	1.064	0.885	2.31	1.24	1.2	1.58333
1028	CDKN1C	Protein coding	188	1.214	1.528	0.855	1.75	1.84	1.16	1.58333
158801	NKAPP1	Pseudogene	19905	-0.497	1.396	1.365	1.25	1.67	1.82	1.58
90736	FAM104B	Protein coding	17829	1.331	1.272	1.21	1.61	1.51	1.62	1.58
6876	TAGLN	Protein coding	9047	1.183	1.285	1.116	1.72	1.52	1.5	1.58
388931	MFSD2B	Protein coding	23504	1.313	1.18	1.111	1.85	1.39	1.5	1.58
29922	NME7	Protein coding	587	1.2	1.428	1.051	1.61	1.71	1.42	1.58
Retired		Retired	22941	1.062	1.213	1.255	1.63	1.43	1.68	1.58
23061	TBC1D9B	Protein coding	12343	1.687	1.215	0.738	2.3	1.43	1.01	1.58
147798	TMC4	Protein coding	19457	0.77	1.577	1.588	0.72	1.9	2.11	1.57667
154907	C7orf66	Other	24202	1.051	1.162	1.433	1.45	1.37	1.91	1.57667
Retired		Retired	24261	1.144	1.056	1.43	1.59	1.23	1.91	1.57667
284992	CCDC150	Protein coding	21281	0.9	1.62	1.269	1.08	1.95	1.7	1.57667
79149	ZSCAN5A	Protein coding	16107	1.38	1.023	1.258	1.85	1.19	1.69	1.57667
54752	FNDC8	Protein coding	14127	1.266	1.186	1.132	1.81	1.4	1.52	1.57667
130576	LYPD6B	Protein coding	18923	1.15	1.485	0.98	1.62	1.78	1.33	1.57667
51382	ATP6V1D	Protein coding	3636	0.985	1.123	1.619	1.25	1.32	2.15	1.57333
10325	RRAGB	Protein coding	11751	0.862	1.185	1.62	1.16	1.4	2.16	1.57333
4702	NDUFA8	Protein coding	10035	0.916	1.362	1.448	1.17	1.62	1.93	1.57333
56137	PCDHA12	Other	2442	1.5	0.843	1.185	2.17	0.96	1.59	1.57333
55508	SLC35E3	Protein coding	14656	1.029	1.478	1.134	1.42	1.77	1.53	1.57333
55203	LGI2	Protein coding	14499	1.289	1.241	1.12	1.74	1.47	1.51	1.57333
5800	PTPRO	Protein coding	5836	1.297	1.369	1.087	1.63	1.63	1.46	1.57333
21	ABCA3	Protein coding	9223	1.088	1.547	1.086	1.4	1.86	1.46	1.57333
80333	KCNIP4	Protein coding	16683	1.331	1.168	1.059	1.92	1.37	1.43	1.57333
8554	PIAS1	Protein coding	8675	1.232	1.12	1.051	1.99	1.31	1.42	1.57333
374900	ZNF568	Protein coding	25162	1.212	1.3	0.918	1.93	1.54	1.25	1.57333
286753	TUSC5	Protein coding	21507	0.399	1.591	1.698	0.53	1.92	2.26	1.57
23348	DOCK9	Protein coding	12567	1.033	1.1	1.481	1.44	1.29	1.98	1.57
1944	EFNA3	Protein coding	3772	0.986	1.223	1.407	1.39	1.44	1.88	1.57
83650	SLC35G5	Protein coding	16951	1.051	1.463	1.378	1.12	1.75	1.84	1.57
80863	PRRT1	Protein coding	16762	1.059	1.227	1.322	1.49	1.45	1.77	1.57
388605	HS6ST1P1	Pseudogene	23410	1.152	1.221	1.187	1.68	1.44	1.59	1.57
6373	CXCL11	Protein coding	6232	1.424	0.965	1.125	2.09	1.11	1.51	1.57
1950	EGF	Protein coding	6480	1.446	1.095	1.057	2	1.28	1.43	1.57
51332	SPTBN5	Protein coding	13719	1.277	1.329	1.032	1.74	1.58	1.39	1.57
22901	ARSG	Protein coding	12264	1.196	1.369	0.982	1.75	1.63	1.33	1.57
162517	FBXO39	Protein coding	19990	1.13	1.576	0.935	1.54	1.9	1.27	1.57
971	CD72	Protein coding	6203	1.648	0.915	0.918	2.41	1.05	1.25	1.57
10614	HEXIM1	Protein coding	11874	1.494	1.129	0.898	2.17	1.32	1.22	1.57
90321	ZNF766	Protein coding	17772	1.012	1.283	1.534	1.14	1.52	2.04	1.56667
83666	PARP9	Protein coding	16959	1.111	1.287	1.479	1.2	1.53	1.97	1.56667
705	BYSL	Protein coding	9347	1.097	1.204	1.479	1.31	1.42	1.97	1.56667
598	BCL2L1	Protein coding	7615	1.148	1.266	1.123	1.69	1.5	1.51	1.56667
7461	CLIP2	Protein coding	7834	1.23	1.481	0.931	1.67	1.77	1.26	1.56667
11340	EXOSC8	Protein coding	12198	1.139	1.509	0.902	1.67	1.81	1.22	1.56667
89882	TPD52L3	Protein coding	597	1.369	1.449	0.818	1.85	1.73	1.12	1.56667
10439	OLFM1	Protein coding	11789	1.362	1.733	0.511	1.88	2.1	0.72	1.56667
400863	FLJ46020	To be determined	22282	0.952	1.197	1.412	1.4	1.41	1.89	1.56667
285423	LOC285423	To be determined	22869	0.99	1.213	1.301	1.52	1.43	1.74	1.56333
8736	MYOM1	Protein coding	11117	1.368	1.222	1.165	1.68	1.44	1.57	1.56333
2101	ESRRA	Protein coding	6676	1.306	1.376	0.916	1.81	1.64	1.24	1.56333
164127	CCDC185	Protein coding	20048	0.967	1.424	1.258	1.3	1.7	1.69	1.56333
419	ART3	Protein coding	3630	1.309	1.105	1.257	1.72	1.29	1.68	1.56333
89853	MVB12B	Protein coding	17708	1.267	1.13	1.191	1.76	1.33	1.6	1.56333
11077	HSF2BP	Protein coding	8494	1.335	1.197	1.178	1.7	1.41	1.58	1.56333
Retired		Retired	23697	1.125	1.445	1.164	1.4	1.73	1.56	1.56333
51155	HN1	Protein coding	13607	1.223	1.221	1.069	1.81	1.44	1.44	1.56333
57573	ZNF471	Protein coding	15381	1.04	1.326	1.059	1.68	1.58	1.43	1.56333
146279	TEKT5	Protein coding	19360	0.765	1.922	0.955	1.06	2.34	1.29	1.56333
22853	LMTK2	Protein coding	437	1.033	1.337	1.3	1.35	1.59	1.74	1.56
8390	OR1G1	Protein coding	1611	1.131	1.331	1.166	1.53	1.58	1.57	1.56
57697	FANCM	Protein coding	15478	0.979	1.523	1.137	1.32	1.83	1.53	1.56
55227	LRRC1	Protein coding	14523	1.363	1.247	1.009	1.84	1.48	1.36	1.56
10858	CYP46A1	Protein coding	11968	0.907	1.27	1.379	1.34	1.5	1.84	1.56
22850	ADNP2	Protein coding	12232	1.241	1.008	1.264	1.82	1.17	1.69	1.56
Retired		Retired	22542	0.868	1.468	1.23	1.27	1.76	1.65	1.56
9638	FEZ1	Protein coding	8068	1.069	1.348	1.23	1.42	1.61	1.65	1.56
9933	KIAA0020	Protein coding	11609	1.033	1.439	1.216	1.33	1.72	1.63	1.56
160897	GPR180	Protein coding	8298	1.132	1.231	1.204	1.61	1.45	1.62	1.56
23613	ZMYND8	Protein coding	8732	1.179	1.041	1.159	1.91	1.21	1.56	1.56
26246	OR2L2	Protein coding	13038	1.261	1.332	1.125	1.59	1.58	1.51	1.56
64332	NFKBIZ	Protein coding	15783	1.236	1.286	1.055	1.73	1.53	1.42	1.56
23262	PPIP5K2	Protein coding	3944	1.099	1.493	1.045	1.48	1.79	1.41	1.56
466	ATF1	Protein coding	2861	1.317	1.292	1.015	1.78	1.53	1.37	1.56
7123	CLEC3B	Protein coding	2688	1.36	1.308	0.908	1.9	1.55	1.23	1.56
79973	ZNF442	Protein coding	16496	0.851	1.149	1.584	1.21	1.35	2.11	1.55667
Retired		Retired	23050	0.864	1.281	1.441	1.23	1.52	1.92	1.55667
253970	SFTA3	Protein coding	20720	1.024	1.113	1.384	1.52	1.3	1.85	1.55667
84701	COX4I2	Protein coding	17410	0.768	1.606	1.24	1.07	1.94	1.66	1.55667
2491	CENPI	Protein coding	9642	1.294	1.152	1.108	1.83	1.35	1.49	1.55667
2324	FLT4	Protein coding	330	1.242	1.206	1.076	1.8	1.42	1.45	1.55667
79136	LY6G6E	Pseudogene	16099	1.389	1.194	1.037	1.86	1.41	1.4	1.55667
6840	SVIL	Protein coding	2662	1.368	1.231	0.962	1.92	1.45	1.3	1.55667
55614	KIF16B	Protein coding	5669	1.328	1.326	0.87	1.91	1.58	1.18	1.55667
6159	RPL29	Protein coding	10485	1.505	1.361	0.764	2	1.62	1.05	1.55667
3354	HTR1E	Protein coding	1507	NA	1.084	1.378		1.27	1.84	1.555
84636	GPR174	Protein coding	1288	NA	1.22	1.246		1.44	1.67	1.555
80232	WDR26	Protein coding	16639	1.312	0.876	1.324	1.89	1	1.77	1.55333
7874	USP7	Protein coding	5433	0.942	1.392	1.317	1.24	1.66	1.76	1.55333
150472	CBWD2	Protein coding	19617	-0.207	1.279	1.301	1.4	1.52	1.74	1.55333
26290	GALNT8	Protein coding	13050	1.354	1.184	1.156	1.72	1.39	1.55	1.55333
51142	CHCHD2	Protein coding	13601	0.947	1.442	1.138	1.41	1.72	1.53	1.55333
51106	TFB1M	Protein coding	4196	1.246	1.35	1.033	1.66	1.61	1.39	1.55333
3081	HGD	Protein coding	3897	1.318	1.226	1.032	1.82	1.45	1.39	1.55333
9891	NUAK1	Protein coding	88	0.764	1.924	0.987	0.98	2.34	1.34	1.55333
8444	DYRK3	Protein coding	264	1.408	1.279	0.978	1.82	1.52	1.32	1.55333
6016	RIT1	Protein coding	2571	1.229	1.387	0.971	1.69	1.66	1.31	1.55333
3837	KPNB1	Protein coding	7373	1.483	1.219	0.805	2.12	1.44	1.1	1.55333
6574	SLC20A1	Protein coding	10620	0.953	1.008	1.565	1.4	1.17	2.08	1.55
387684	ARL4P	Pseudogene	24512	0.787	1.413	1.364	1.14	1.69	1.82	1.55
222223	KIAA1324L	Protein coding	20619	1.302	0.996	1.277	1.79	1.15	1.71	1.55
151473	SLC16A14	Protein coding	19672	2.191	1.605	1.199	1.11	1.93	1.61	1.55
1662	DDX10	Protein coding	9548	1.179	1.147	1.195	1.69	1.35	1.61	1.55
5211	PFKL	Protein coding	640	1.231	1.507	0.873	1.65	1.81	1.19	1.55
6041	RNASEL	Protein coding	780	1.6	1.152	0.852	2.14	1.35	1.16	1.55
8459	TPST2	Protein coding	11035	1.261	0.95	1.308	1.79	1.1	1.75	1.54667
7097	TLR2	Protein coding	6804	1.399	1.154	1.099	1.8	1.36	1.48	1.54667
7031	TFF1	Protein coding	10749	1.299	1.146	1.036	1.89	1.35	1.4	1.54667
391594	FLYWCH1L	To be determined	23740	0.985	1.406	1.311	1.21	1.68	1.75	1.54667
23237	ARC	Protein coding	12483	1.07	1.202	1.281	1.5	1.42	1.72	1.54667
Retired		Retired	23952	0.975	1.437	1.278	1.21	1.72	1.71	1.54667
1512	CTSH	Protein coding	3715	1.167	1.092	1.252	1.68	1.28	1.68	1.54667
81603	TRIM8	Protein coding	5483	1.063	1.259	1.249	1.48	1.49	1.67	1.54667
9326	ZNHIT3	Protein coding	6645	1.148	1.368	1.055	1.59	1.63	1.42	1.54667
1044	CDX1	Protein coding	2896	1.247	1.329	1.045	1.65	1.58	1.41	1.54667
Retired		Retired	23547	1.629	0.887	1.095	2.14	1.01	1.48	1.54333
7114	TMSB4X	Protein coding	10944	0.789	1.177	1.576	1.14	1.39	2.1	1.54333
266977	ADGRF1	Protein coding	1365	0.905	1.291	1.334	1.32	1.53	1.78	1.54333
2592	GALT	Protein coding	3838	1.152	1.049	1.332	1.63	1.22	1.78	1.54333
84951	TNS4	Protein coding	17551	1.152	1.203	1.327	1.43	1.42	1.78	1.54333
5411	PNN	Protein coding	6971	1.096	1.25	1.137	1.62	1.48	1.53	1.54333
393	ARHGAP4	Protein coding	6843	1.384	1.183	1.049	1.82	1.39	1.42	1.54333
9857	CEP350	Protein coding	11549	1.125	1.469	1.047	1.46	1.76	1.41	1.54333
57724	EPG5	Protein coding	15498	1.022	1.636	0.948	1.38	1.97	1.28	1.54333
23457	ABCB9	Protein coding	10231	1.391	1.378	0.712	2.01	1.64	0.98	1.54333
256472	TMEM151A	Protein coding	20842	1.192	0.935	1.595	1.42	1.08	2.12	1.54
51224	TCEB3B	Protein coding	4378	1.203	1.196	1.286	1.49	1.41	1.72	1.54
55803	ADAP2	Protein coding	14853	1.05	1.197	1.278	1.5	1.41	1.71	1.54
5308	PITX2	Protein coding	3274	0.778	1.545	1.226	1.12	1.86	1.64	1.54
822	CAPG	Protein coding	1995	1.205	1.158	1.215	1.63	1.36	1.63	1.54
84695	LOXL3	Protein coding	5160	1.178	1.271	1.058	1.68	1.51	1.43	1.54
26083	TBC1D29	Protein coding	12966	1.321	1.3	1.043	1.67	1.54	1.41	1.54
821	CANX	Protein coding	1992	1.08	1.495	1.018	1.45	1.79	1.38	1.54
6734	SRPR	Protein coding	6791	1.355	1.286	1.001	1.74	1.53	1.35	1.54
50615	IL21R	Protein coding	6353	1.184	0.853	1.509	1.64	0.97	2.01	1.54
50945	TBX22	Protein coding	3399	1.072	1.196	1.33	1.42	1.41	1.78	1.53667
90993	CREB3L1	Protein coding	18156	1.19	1.129	1.27	1.59	1.32	1.7	1.53667
6274	S100A3	Protein coding	2587	1.202	1.178	1.165	1.65	1.39	1.57	1.53667
6182	MRPL12	Protein coding	10498	1.156	1.347	1.119	1.5	1.6	1.51	1.53667
4795	NFKBIL1	Protein coding	8556	1.399	1.353	0.723	2.01	1.61	0.99	1.53667
1768	DNAH6	Protein coding	21276	0.867	1.677	1.149	1.03	2.03	1.55	1.53667
25828	TXN2	Protein coding	12803	1.146	1.242	1.069	1.7	1.47	1.44	1.53667
Retired		Retired	25066	1.046	1.551	0.996	1.4	1.86	1.35	1.53667
387332	TBPL2	Protein coding	22087	1.457	1.009	0.936	2.17	1.17	1.27	1.53667
1031	CDKN2C	Protein coding	190	1.101	1.555	0.844	1.59	1.87	1.15	1.53667
9108	MTMR7	Protein coding	5768	1.283	0.987	1.385	1.61	1.14	1.85	1.53333
3976	LIF	Protein coding	5958	1.101	1.066	1.306	1.61	1.24	1.75	1.53333
79034	C7orf26	Protein coding	16049	1.236	1.214	1.14	1.64	1.43	1.53	1.53333
7471	WNT1	Protein coding	6104	1.082	1.205	1.114	1.68	1.42	1.5	1.53333
56163	RNF17	Protein coding	14037	1.234	1.289	1.026	1.68	1.53	1.39	1.53333
57035	RSRP1	Protein coding	15156	1.529	1.011	0.97	2.12	1.17	1.31	1.53333
64118	DUS1L	Protein coding	15736	0.986	1.204	1.514	1.15	1.42	2.02	1.53
Retired		Retired	24415	1.203	0.834	1.445	1.71	0.95	1.93	1.53
Retired		Retired	13287	1.329	1.06	1.303	1.61	1.24	1.74	1.53
11228	RASSF8	Protein coding	12152	0.972	1.394	1.262	1.24	1.66	1.69	1.53
5692	PSMB4	Protein coding	4125	1.127	1.182	1.212	1.57	1.39	1.63	1.53
79729	SH3D21	Protein coding	16299	1.153	1.21	1.2	1.55	1.43	1.61	1.53
282973	JAKMIP3	Protein coding	20938	1.047	1.408	1.19	1.31	1.68	1.6	1.53
3911	LAMA5	Protein coding	9879	1.086	1.345	1.11	1.5	1.6	1.49	1.53
50839	TAS2R10	Protein coding	1733	1.327	1.127	1.094	1.8	1.32	1.47	1.53
9031	BAZ1B	Protein coding	2873	1.123	1.365	1.084	1.5	1.63	1.46	1.53
124044	SPATA2L	Protein coding	18639	1.41	1.061	1.079	1.9	1.24	1.45	1.53
84668	FAM126A	Protein coding	17388	1.076	1.365	1.075	1.51	1.63	1.45	1.53
388796	SNHG17	ncRNA	25242	0.979	1.308	1.068	1.6	1.55	1.44	1.53
25897	RNF19A	Protein coding	12846	1.334	1.08	1.009	1.97	1.26	1.36	1.53
84314	TMEM107	Protein coding	17253	1.394	1.3	0.973	1.73	1.54	1.32	1.53
94274	PPP1R14A	Protein coding	4786	1.368	1.149	0.922	1.99	1.35	1.25	1.53
10147	SUGP2	Protein coding	11670	0.908	1.383	1.262	1.24	1.65	1.69	1.52667
115761	ARL11	Protein coding	18080	1.009	1.282	1.189	1.46	1.52	1.6	1.52667
286161	LOC286161	To be determined	21465	1.124	1.124	1.174	1.68	1.32	1.58	1.52667
5427	POLE2	Protein coding	10175	1.371	1.138	1.107	1.75	1.34	1.49	1.52667
7462	LAT2	Protein coding	10819	1.155	1.283	1.068	1.62	1.52	1.44	1.52667
145853	C15orf61	Protein coding	22579	0.911	1.637	1.04	1.21	1.97	1.4	1.52667
50626	CYHR1	Protein coding	17434	1.198	1.257	1.036	1.69	1.49	1.4	1.52667
90193	RPL7P6	Pseudogene	23279	1.84	0.728	0.954	2.48	0.81	1.29	1.52667
3099	HK2	Protein coding	378	1.023	1.514	0.947	1.48	1.82	1.28	1.52667
117246	FTSJ3	Protein coding	18474	1.055	1.508	0.753	1.74	1.81	1.03	1.52667
6662	SOX9	Protein coding	3355	0.064	1.688	1.839	0.09	2.04	2.44	1.52333
10938	EHD1	Protein coding	12006	1.225	1.021	1.371	1.55	1.19	1.83	1.52333
200407	CREG2	Protein coding	20312	1.145	1.069	1.341	1.53	1.25	1.79	1.52333
9412	MED21	Protein coding	5182	1.104	1.163	1.213	1.57	1.37	1.63	1.52333
200728	TMEM17	Protein coding	20322	1.142	1.225	1.186	1.53	1.45	1.59	1.52333
9543	IGDCC3	Protein coding	4998	1.221	1.378	1.075	1.48	1.64	1.45	1.52333
54971	BANP	Protein coding	7596	1.232	1.146	1.042	1.81	1.35	1.41	1.52333
5623	PSPN	Protein coding	6775	1.598	1.101	0.878	2.09	1.29	1.19	1.52333
1201	CLN3	Protein coding	7761	1.199	1.419	0.752	1.84	1.7	1.03	1.52333
164045	HFM1	Protein coding	20047	1.029	1.261	1.251	1.39	1.49	1.68	1.52
8559	PRPF18	Protein coding	2520	1.024	1.328	1.187	1.39	1.58	1.59	1.52
27240	SIT1	Protein coding	13180	1.023	1.534	1.122	1.21	1.84	1.51	1.52
23367	LARP1	Protein coding	12583	1.184	1.205	1.09	1.67	1.42	1.47	1.52
51352	WT1-AS	ncRNA	8256	1.218	1.295	1.061	1.59	1.54	1.43	1.52
3339	HSPG2	Protein coding	6922	1.517	1.22	0.641	2.23	1.44	0.89	1.52
163081	ZNF567	Protein coding	20015	1.004	1.295	1.234	1.36	1.54	1.65	1.51667
139324	HDX	Protein coding	19155	1.087	1.147	1.206	1.58	1.35	1.62	1.51667
23731	TMEM245	Protein coding	12740	0.788	1.842	1.055	0.89	2.24	1.42	1.51667
1393	CRHBP	Protein coding	2091	1.039	1.554	0.998	1.33	1.87	1.35	1.51667
414918	DENND6B	Protein coding	25481	0.554	1.877	1.238	0.61	2.28	1.66	1.51667
515	ATP5F1	Protein coding	9319	1.047	1.517	1.107	1.24	1.82	1.49	1.51667
Retired		Retired	24623	0.89	1.711	1.062	1.05	2.07	1.43	1.51667
374973	TEX38	Protein coding	21989	1.092	1.274	1.04	1.64	1.51	1.4	1.51667
27159	CHIA	Protein coding	4511	1.249	1.197	1.037	1.74	1.41	1.4	1.51667
2983	GUCY1B3	Protein coding	3880	1.06	1.64	0.817	1.45	1.98	1.12	1.51667
133015	PACRGL	Protein coding	18995	0.959	1.335	1.193	1.35	1.59	1.6	1.51333
6275	S100A4	Protein coding	2588	0.922	1.128	1.475	1.25	1.32	1.97	1.51333
25975	EGFL6	Protein coding	6483	0.641	1.521	1.398	0.84	1.83	1.87	1.51333
53834	FGFRL1	Protein coding	3800	1.033	1.12	1.324	1.46	1.31	1.77	1.51333
389136	VGLL3	Protein coding	22169	0.856	1.286	1.272	1.31	1.53	1.7	1.51333
56138	PCDHA11	Other	2441	1.124	1.093	1.213	1.63	1.28	1.63	1.51333
55937	APOM	Protein coding	7116	1.134	1.065	1.203	1.68	1.24	1.62	1.51333
27072	VPS41	Protein coding	13119	1.134	1.253	1.116	1.56	1.48	1.5	1.51333
390664	C1QTNF8	Protein coding	22206	1.126	1.243	1.003	1.71	1.47	1.36	1.51333
Retired		Retired	23015	0.894	1.656	0.869	1.36	2	1.18	1.51333
54902	TTC19	Protein coding	4617	1.343	1.422	0.838	1.7	1.7	1.14	1.51333
2868	GRK4	Protein coding	354	0.742	1.347	1.382	1.08	1.6	1.85	1.51
57017	COQ9	Protein coding	15152	1.127	0.995	1.377	1.54	1.15	1.84	1.51
[truncated: 19,122 more rows]
