# Supplementary material for: A genome‐wide siRNA screen for regulators of tumor suppressor p53 activity in human non‐small cell lung cancer cells identifies components of the RNA splicing machinery as targets for anticancer treatment
Source: Mol Oncol. 2017 Apr 11;11(5):534–51. doi: 10.1002/1878-0261.12052 (PMC5527466; doi:10.1002/1878-0261.12052)
Supplement: Supplementary file 5 — Table S4. Results of deconvolution confirmation screens. The table lists the fold induction in luciferase expression measured in A549/PG13Luc cells upon transfection with four distinct siRNAs for each candidate target gene (2‐4 independent experiments per gene). [file MOL2-11-534-s005.xlsx]

## Sheet: deconvolution
Gene_symbol	Experiment_no	Fold induction luciferase activity
		siRNA_#1	siRNA_#2	siRNA_#3	siRNA_#4
ADAM29	exp1	1.13736	1.03711	3.0259	4.12498
ADAM29	exp2	1.30978	1.31393	4.10338	4.80308
ADAM29	exp3	1.95428	0.908021	2.75468	2.29412
ADAM29	exp4	1.26288	1.12779	2.2695	2.22307
AGRP	exp1	1.20688	17.0581	0.757583	0.717346
AGRP	exp2	1.32672	21.3429	0.598422	1.02577
APBA3	exp1	1.06037	2.49836	4.1634	0.793301
APBA3	exp2	1.2719	3.27129	4.35562	0.934846
APBA3	exp3	0.972433	2.03611	3.22695	0.725684
AQP12B	exp1	2.98338	1.12868	0.523467	1.30766
AQP12B	exp2	2.19095	1.03687	0.424856	1.08675
C1orf158	exp1	1.14695	0.972166	4.51803	9.31593
C1orf158	exp2	1.4825	1.57166	4.8545	9.64257
C22orf29	exp1	7.35396	0.780947	0.462592	1.39256
C22orf29	exp2	8.91071	1.03309	0.714079	1.8645
CCDC116	exp1	1.75164	4.05463	2.15012	1.44806
CCDC116	exp2	1.7066	4.53941	2.92303	1.52161
CHMP6	exp1	2.86587	0.74749	0.874562	1.02176
CHMP6	exp2	2.93896	0.752431	0.989034	0.939892
COX16	exp1	2.21909	1.3055	1.01817	6.23227
COX16	exp2	2.2876	1.64815	1.14933	6.55425
CWC22	exp1	6.10855	9.54223	10.6026	9.2672
CWC22	exp2	7.3391	12.3818	16.2522	9.83226
CWC22	exp3	7.49898	15.6162	17.3451	14.8749
DIAPH2	exp1	0.947647		1.64558	5.47403
DIAPH2	exp2	1.01404	1.16546	1.40886	5.84551
DIAPH2	exp3	0.795185	1.06076	1.27665	5.20074
DIAPH2	exp4	0.851124	0.934792	1.06387	4.14173
DVL2	exp1	5.15944	4.20189	0.949472	1.51067
DVL2	exp2	3.75473	2.99309	0.762798	0.706008
ELP4	exp1	1.64734	0.79787	5.0465	1.22265
ELP4	exp2	1.76884	1.01117	4.54149	1.73705
FAM27L	exp1	1.72897	2.60291	0.9356	3.62324
FAM27L	exp2	1.86692	2.96317	0.95526	4.34627
FLNB	exp1	1.19348	6.5919	2.39107	1.28403
FLNB	exp2	1.31876	6.48567	2.12256	1.25872
FLYWCH2	exp1	0.632885	4.23522	1.10055	2.83113
FLYWCH2	exp2	0.645851	4.52009	1.14238	2.48947
GPER1	exp1	1.81928	1.15017	5.91498	0.701735
GPER1	exp2	1.80231	1.35282	3.81989	0.818853
GRHL3	exp1	2.07847	0.387589	1.36001	2.34936
GRHL3	exp2	2.76438	0.599398	2.27954	3.23851
HNRNPL	exp1	5.19165	1.41151	1.88067	3.80207
HNRNPL	exp2	5.49412	1.46158	2.26555	3.82465
IL17A	exp1	4.06693	1.62563	2.21715	1.11363
IL17A	exp2	6.67688	2.69734	5.12482	1.50237
IL17A	exp3	5.8693	2.37485	3.90308	1.30144
IL17A	exp4	3.44757	1.91397	2.76229	1.08793
LILRA1	exp1	0.648285	2.89184	0.73098	6.75259
LILRA1	exp2	1.01988	5.65986	1.11721	10.4513
MAGEC1	exp1	1.32498	1.53772	2.3062	0.688851
MAGEC1	exp2	1.69825	2.07786	2.22338	1.01871
MBL2	exp1	1.72963	1.64539		0.849846
MBL2	exp2	2.42288	1.41363	3.97368	1.1444
MBL2	exp3	2.09522	1.97687	2.49517	1.03279
MBL2	exp4	1.99457	0.640823	1.56165	0.878848
MECP2	exp1	1.19729	2.22206	1.1292	1.13341
MECP2	exp2	1.84102	3.57771	1.7521	1.25169
MECP2	exp3	1.07286	2.12179	1.78743	1.32019
MECP2	exp4	0.989932	1.80199	1.31108	0.734753
MICAL3	exp1	1.59333	0.730867	0.95548	1.2686
MICAL3	exp2	1.26838	0.958505	1.38874	1.49806
MPST	exp1	6.68417	1.06073	0.864184	1.68052
MPST	exp2	5.95107	1.08814	0.966377	1.59549
NOP56	exp1	3.49638	2.11793	3.71722	0.86849
NOP56	exp2	2.96252	2.13749	3.82975	1.00276
OR7A5	exp1	0.881245	3.71311	1.27312	3.35689
OR7A5	exp2	1.03931	6.23922	1.36223	3.83354
OR7A5	exp3	0.84469	4.55348	1.05378	2.89322
PLVAP	exp1	3.72268	3.94496	1.01624	0.999547
PLVAP	exp2	3.15682	3.52549	1.20259	1.16425
POMT2	exp1	1.18686	3.06039	7.32537	2.34926
POMT2	exp2	0.834493	1.89103	10.4408	1.01846
PRC1	exp1	4.15648	1.7171	1.82497	0.904873
PRC1	exp2	5.66391	1.98028	2.5163	0.724742
PRC1	exp3	5.36547	1.62269	2.43819	1.07492
PRC1	exp4	4.53586	2.03251	2.8714	1.0204
PRKAB2	exp1	1.39979	1.06761	0.927319	1.67615
PRKAB2	exp2	1.63988	1.6619	1.43532	3.62914
PSMA2	exp1	1.05693	3.65885	1.14729	5.10499
PSMA2	exp2	1.04676	2.52011	0.9279	5.00876
PUS7	exp1	3.18687	0.988134	2.0909	2.8871
PUS7	exp2	3.12277	0.914312	2.04549	2.63346
PXYLP1	exp1	1.94122	1.32786	3.8155	0.679355
PXYLP1	exp2	2.18451	1.57048	3.54007	0.706668
RYR2	exp1	0.882209	7.6661	2.09889	1.81097
RYR2	exp2	1.23521	10.3401	2.79684	2.49985
SAP18	exp1	3.88182	2.2994	4.55508	2.8467
SAP18	exp2	3.86286	2.65295	4.9708	2.65042
SDC2	exp1	1.219	1.28135	3.95899	1.83735
SDC2	exp2	1.44433	1.29487	2.69246	1.77192
SEC23B	exp1	1.40724	0.914548	1.15764	2.50425
SEC23B	exp2	1.46495	1.04423	1.57532	2.88924
SEC23B	exp1	1.51021	0.716355	0.364244	1.01832
SEC23B	exp2	1.14859	0.926166	0.205763	1.53373
SF3A3	exp1	1.27208	7.10126	5.29099	3.62932
SF3A3	exp2	1.69053	8.19185	8.30143	4.53769
SF3B1	exp1	5.91085	13.5104	9.12636	7.63874
SF3B1	exp2	5.32028	9.77642	7.42405	7.51599
SF3B6	exp1	12.8617	1.09446	1.26756	6.60869
SF3B6	exp2	14.1558	0.975542	1.46242	5.60987
SF3B6	exp3	10.6018	1.06213	1.45565	3.92476
SF3B6	exp4	11.2847	1.08762	1.1519	5.00535
SNRPD3	exp1	2.9286	5.91539	0.822414	7.23118
SNRPD3	exp2	2.97797	6.00333	1.18703	7.88078
SOS1	exp1	2.69152	1.99862	1.59759	4.70437
SOS1	exp2	2.64618	1.95678	1.6301	4.30148
SPA17	exp1	2.45046	6.1123	2.01144	1.08455
SPA17	exp2	2.24083	6.13658	2.06854	1.58382
SPA17	exp3	2.3479	5.04469	0.876563	10.6936
SPA17	exp4	2.07091	5.16179	0.650418	0.718895
TBL3	exp1	1.86421	3.72869	1.23537	1.5274
TBL3	exp2	1.26559	4.44637	1.62946	1.69413
TSHZ3	exp1	0.658791	3.94758	3.90102	3.84138
TSHZ3	exp2	0.823238	4.30438	4.31429	5.0541
UBD	exp1	4.79555	0.811557	0.55655	1.5282
UBD	exp2	5.82943	0.680454	0.822159	2.29917
UBD	exp3	4.9492	0.708049	0.962289	1.92998
UBD	exp4	6.07028	0.856753	0.784798	2.4427
WDR3	exp1	3.26897	4.5361	2.7798	3.1034
WDR3	exp2	3.44834	5.66194	3.14108	3.7809
XAB2	exp1	2.91153	6.39372	4.07605	7.86756
XAB2	exp2	3.04209	10.349	6.27809	11.1
XAB2	exp3	4.0956	9.39258	5.0054	9.59597
ZG16B	exp1	1.29605	1.69425	0.987562	0.742575
ZG16B	exp2	1.79479	1.79299	1.0417	0.756994
ZNF226	exp1	1.37085	1.05152	2.70505	8.64206
ZNF226	exp2	1.5684	1.2224	3.22071	12.5567
ZNF592	exp1	1.19625	3.35147	2.48469	3.48125
ZNF592	exp2	1.45249	3.50405	3.07906	4.82384
ZNF815P	exp1	2.49094	0.722604	0.525583	0.75263
ZNF815P	exp2	2.0748	0.835402	0.665942	0.834678
ZNF831	exp1	0.747358	1.82514	2.40146	1.54627
ZNF831	exp2	0.954699	2.61031	3.34323	2.09586
