# Supplementary material for: A genome‐wide siRNA screen for regulators of tumor suppressor p53 activity in human non‐small cell lung cancer cells identifies components of the RNA splicing machinery as targets for anticancer treatment
Source: Mol Oncol. 2017 Apr 11;11(5):534–51. doi: 10.1002/1878-0261.12052 (PMC5527466; doi:10.1002/1878-0261.12052)
Supplement: Supplementary file 6 — Table S5. p53 activity screen results (average robust Z‐scores) for canonical spliceosome pathway member proteins, with subgroup designation as defined in the KEGG pathway database, and splice factors with a previously reported role in mitosis. [file MOL2-11-534-s006.xlsx]

## Sheet: Spliceosome
	KEGG_ID	A	B	C	Entrez_Gene_ID	Gene_Symbol		Average_Robust_Zscore
1	K12882	Common components	Common Spliceosomal Components	Cap binding complex	4686	NCBP1	nuclear cap binding protein subunit 1, 80kDa	-1.52333
2	K12883	Common components	Common Spliceosomal Components	Cap binding complex	22916	NCBP2	nuclear cap binding protein subunit 2, 20kDa	-0.386667
3	K12741	Common components	Common Spliceosomal Components	hnRNP proteins	220988	HNRNPA3	heterogeneous nuclear ribonucleoprotein A3	0.52
4	K12741	Common components	Common Spliceosomal Components	hnRNP proteins	3178	HNRNPA1	heterogeneous nuclear ribonucleoprotein A1	-0.68
5	K12741	Common components	Common Spliceosomal Components	hnRNP proteins	144983	HNRNPA1L2	heterogeneous nuclear ribonucleoprotein A1-like 2	-1.13333
6	K12884	Common components	Common Spliceosomal Components	hnRNP proteins	3183	HNRNPC	heterogeneous nuclear ribonucleoprotein C (C1/C2)	2.22
7	K12885	Common components	Common Spliceosomal Components	hnRNP proteins	27316	RBMX	RNA binding motif protein, X-linked	0.64
8	K12885	Common components	Common Spliceosomal Components	hnRNP proteins	494115	RBMXL1	RNA binding motif protein, X-linked-like 1	NA
9	K12885	Common components	Common Spliceosomal Components	hnRNP proteins	27288	RBMXL2	RNA binding motif protein, X-linked-like 2	-1.30333
10	K12885	Common components	Common Spliceosomal Components	hnRNP proteins	139804	RBMXL3	RNA binding motif protein, X-linked-like 3	-0.573333
11	K12886	Common components	Common Spliceosomal Components	hnRNP proteins	3190	HNRNPK	heterogeneous nuclear ribonucleoprotein K	0.43
12	K12887	Common components	Common Spliceosomal Components	hnRNP proteins	4670	HNRNPM	heterogeneous nuclear ribonucleoprotein M	-0.563333
13	K12888	Common components	Common Spliceosomal Components	hnRNP proteins	3192	HNRNPU	heterogeneous nuclear ribonucleoprotein U (scaffold attachment factor A)	-0.166667
14	K12889	Common components	Common Spliceosomal Components	hnRNP proteins	5093	PCBP1	poly(rC) binding protein 1	1.3
15	K12890	Common components	Common Spliceosomal Components	SR proteins	6426	SRSF1	serine/arginine-rich splicing factor 1	0.713333
16	K12890	Common components	Common Spliceosomal Components	SR proteins	8683	SRSF9	serine/arginine-rich splicing factor 9	-1.56
17	K12891	Common components	Common Spliceosomal Components	SR proteins	6427	SRSF2	serine/arginine-rich splicing factor 2	-0.19
18	K12891	Common components	Common Spliceosomal Components	SR proteins	10929	SRSF8	serine/arginine-rich splicing factor 8	0.133333
19	K12892	Common components	Common Spliceosomal Components	SR proteins	6428	SRSF3	serine/arginine-rich splicing factor 3	-2.03
20	K12893	Common components	Common Spliceosomal Components	SR proteins	6429	SRSF4	serine/arginine-rich splicing factor 4	-1.21
21	K12893	Common components	Common Spliceosomal Components	SR proteins	6430	SRSF5	serine/arginine-rich splicing factor 5	0.163333
22	K12893	Common components	Common Spliceosomal Components	SR proteins	6431	SRSF6	serine/arginine-rich splicing factor 6	-0.25
23	K12896	Common components	Common Spliceosomal Components	SR proteins	6432	SRSF7	serine/arginine-rich splicing factor 7	1.14
24	K12897	Common components	Common Spliceosomal Components	SR proteins	29896	TRA2A	transformer 2 alpha homolog (Drosophila)	1.07667
25	K12897	Common components	Common Spliceosomal Components	SR proteins	6434	TRA2B	transformer 2 beta homolog (Drosophila)	-0.06
26	K12900	Common components	Common Spliceosomal Components	SR proteins	10772	SRSF10	serine/arginine-rich splicing factor 10	-0.83
27	K13087	Common components	Common Spliceosomal Components	General mRNP proteins	9774	BCLAF1	BCL2-associated transcription factor 1	0.64
28	K13088	Common components	Common Spliceosomal Components	General mRNP proteins	1994	ELAVL1	ELAV like RNA binding protein 1	-0.116667
29	K13089	Common components	Common Spliceosomal Components	General mRNP proteins	3608	ILF2	interleukin enhancer binding factor 2	1.68
30	K13090	Common components	Common Spliceosomal Components	General mRNP proteins	3609	ILF3	interleukin enhancer binding factor 3, 90kDa	-0.0533333
31	K13091	Common components	Common Spliceosomal Components	General mRNP proteins	9584	RBM39	RNA binding motif protein 39	1.31
32	K09276	Common components	Common Spliceosomal Components	General mRNP proteins	4904	YBX1	Y box binding protein 1	-0.0566667
33	K13092	Common components	Common Spliceosomal Components	General mRNP proteins	124245	ZC3H18	zinc finger CCCH-type containing 18	-0.49
34	K11086	Complex A	U1 snRNP components	SM proteins	6628	SNRPB	small nuclear ribonucleoprotein polypeptides B and B1	1.98
35	K11087	Complex A	U1 snRNP components	SM proteins	6632	SNRPD1	small nuclear ribonucleoprotein D1 polypeptide 16kDa	2.05333
36	K11096	Complex A	U1 snRNP components	SM proteins	6633	SNRPD2	small nuclear ribonucleoprotein D2 polypeptide 16.5kDa	2.97333
37	K11088	Complex A	U1 snRNP components	SM proteins	6634	SNRPD3	small nuclear ribonucleoprotein D3 polypeptide 18kDa	3.89333
38	K11097	Complex A	U1 snRNP components	SM proteins	6635	SNRPE	small nuclear ribonucleoprotein polypeptide E	1.8
39	K11098	Complex A	U1 snRNP components	SM proteins	6636	SNRPF	small nuclear ribonucleoprotein polypeptide F	NA
40	K11099	Complex A	U1 snRNP components	SM proteins	6637	SNRPG	small nuclear ribonucleoprotein polypeptide G	NA
41	K11093	Complex A	U1 snRNP components	U1 snRNP specific	6625	SNRNP70	small nuclear ribonucleoprotein 70kDa (U1)	0.123333
42	K11091	Complex A	U1 snRNP components	U1 snRNP specific	6626	SNRPA	small nuclear ribonucleoprotein polypeptide A	2.4
43	K11095	Complex A	U1 snRNP components	U1 snRNP specific	6631	SNRPC	small nuclear ribonucleoprotein polypeptide C	1.34
44	K12823	Complex A	U1 snRNP components	U1 snRNP related	1655	DDX5	DEAD (Asp-Glu-Ala-Asp) box helicase 5	0.363333
45	K12821	Complex A	U1 snRNP components	U1 snRNP related	25766	PRPF40B	PRP40 pre-mRNA processing factor 40 homolog B (S. cerevisiae)	0.153333
46	K12821	Complex A	U1 snRNP components	U1 snRNP related	55660	PRPF40A	PRP40 pre-mRNA processing factor 40 homolog A (S. cerevisiae)	1.49
47	K12822	Complex A	U1 snRNP components	U1 snRNP related	58517	RBM25	RNA binding motif protein 25	0.853333
48	K12824	Complex A	U1 snRNP components	U1 snRNP related	10915	TCERG1	transcription elongation regulator 1	0.84
49	K11086	Complex A	U2 snRNP components	SM proteins	6628	SNRPB	small nuclear ribonucleoprotein polypeptides B and B1	1.98
50	K11087	Complex A	U2 snRNP components	SM proteins	6632	SNRPD1	small nuclear ribonucleoprotein D1 polypeptide 16kDa	2.05333
51	K11096	Complex A	U2 snRNP components	SM proteins	6633	SNRPD2	small nuclear ribonucleoprotein D2 polypeptide 16.5kDa	2.97333
52	K11088	Complex A	U2 snRNP components	SM proteins	6634	SNRPD3	small nuclear ribonucleoprotein D3 polypeptide 18kDa	3.89333
53	K11097	Complex A	U2 snRNP components	SM proteins	6635	SNRPE	small nuclear ribonucleoprotein polypeptide E	1.8
54	K11098	Complex A	U2 snRNP components	SM proteins	6636	SNRPF	small nuclear ribonucleoprotein polypeptide F	NA
55	K11099	Complex A	U2 snRNP components	SM proteins	6637	SNRPG	small nuclear ribonucleoprotein polypeptide G	NA
56	K11092	Complex A	U2 snRNP components	U2 snRNP specific	6627	SNRPA1	small nuclear ribonucleoprotein polypeptide A'	1.63
57	K11094	Complex A	U2 snRNP components	U2 snRNP specific	6629	SNRPB2	small nuclear ribonucleoprotein polypeptide B	-2.49333
58	K12825	Complex A	U2 snRNP components	U2 snRNP specific	10291	SF3A1	splicing factor 3a, subunit 1, 120kDa	3.04333
59	K12826	Complex A	U2 snRNP components	U2 snRNP specific	8175	SF3A2	splicing factor 3a, subunit 2, 66kDa	-0.58
60	K12827	Complex A	U2 snRNP components	U2 snRNP specific	10946	SF3A3	splicing factor 3a, subunit 3, 60kDa	4.01333
61	K12828	Complex A	U2 snRNP components	U2 snRNP specific	23451	SF3B1	splicing factor 3b, subunit 1, 155kDa	4.00333
62	K12829	Complex A	U2 snRNP components	U2 snRNP specific	10992	SF3B2	splicing factor 3b, subunit 2, 145kDa	1.31
63	K12830	Complex A	U2 snRNP components	U2 snRNP specific	23450	SF3B3	splicing factor 3b, subunit 3, 130kDa	2.16667
64	K12831	Complex A	U2 snRNP components	U2 snRNP specific	10262	SF3B4	splicing factor 3b, subunit 4, 49kDa	2.03
65	K12832	Complex A	U2 snRNP components	U2 snRNP specific	83443	SF3B5	splicing factor 3b, subunit 5, 10kDa	2.66333
66	K12833	Complex A	U2 snRNP components	U2 snRNP specific	51639	SF3B6	splicing factor 3b, subunit 6, 14kDa	4.38333
67	K12835	Complex A	U2 snRNP components	U2 snRNP specific	11325	DDX42	DEAD (Asp-Glu-Ala-Asp) box helicase 42	1.59
68	K12834	Complex A	U2 snRNP components	U2 snRNP specific	84844	PHF5A	PHD finger protein 5A	0.14
69	K12836	Complex A	U2 snRNP components	U2 related	7307	U2AF1	U2 small nuclear RNA auxiliary factor 1	-1.64
70	K12837	Complex A	U2 snRNP components	U2 related	11338	U2AF2	U2 small nuclear RNA auxiliary factor 2	0.533333
71	K12841	Complex A	U2 snRNP components	U2 related	10523	CHERP	calcium homeostasis endoplasmic reticulum protein	1.32333
72	K12820	Complex A	U2 snRNP components	U2 related	1665	DHX15	DEAH (Asp-Glu-Ala-His) box helicase 15	-0.0833333
73	K12811	Complex A	U2 snRNP components	U2 related	9879	DDX46	DEAD (Asp-Glu-Ala-Asp) box polypeptide 46	-1.11667
74	K12838	Complex A	U2 snRNP components	U2 related	22827	PUF60	poly-U binding splicing factor 60KDa	-0.7
75	K12840	Complex A	U2 snRNP components	U2 related	84991	RBM17	RNA binding motif protein 17	0.69
76	K12839	Complex A	U2 snRNP components	U2 related	10285	SMNDC1	survival motor neuron domain containing 1	0.373333
77	K12842	Complex A	U2 snRNP components	U2 related	23350	U2SURP	U2 snRNP-associated SURP domain containing	-0.986667
78	K02180	Complex A	Other components	Complex A specific	9184	BUB3	BUB3 mitotic checkpoint protein	-0.95
79	K08818	Complex A	Other components	Complex A specific	728642	CDK11A	cyclin-dependent kinase 11A	-0.203333
80	K08818	Complex A	Other components	Complex A specific	984	CDK11B	cyclin-dependent kinase 11B	0.89
81	K13093	Complex A	Other components	Complex A specific	27336	HTATSF1	HIV-1 Tat specific factor 1	0.12
82	K13094	Complex A	Other components	Complex A specific	10181	RBM5	RNA binding motif protein 5	0.863333
83	K13094	Complex A	Other components	Complex A specific	8241	RBM10	RNA binding motif protein 10	-1.20333
84	K13095	Complex A	Other components	Complex A specific	7536	SF1	splicing factor 1	0.676667
85	K13096	Complex A	Other components	Complex A specific	57794	SUGP1	SURP and G patch domain containing 1	1.04
86	K13097	Complex A	Other components	Complex A specific	80312	TET1	tet methylcytosine dioxygenase 1	1.36667
87	K13098	Complex A	Other components	Complex A specific	2521	FUS	FUS RNA binding protein	0.0466667
88	K11086	Complex B	U1 snRNP components	SM proteins	6628	SNRPB	small nuclear ribonucleoprotein polypeptides B and B1	1.98
89	K11087	Complex B	U1 snRNP components	SM proteins	6632	SNRPD1	small nuclear ribonucleoprotein D1 polypeptide 16kDa	2.05333
90	K11096	Complex B	U1 snRNP components	SM proteins	6633	SNRPD2	small nuclear ribonucleoprotein D2 polypeptide 16.5kDa	2.97333
91	K11088	Complex B	U1 snRNP components	SM proteins	6634	SNRPD3	small nuclear ribonucleoprotein D3 polypeptide 18kDa	3.89333
92	K11097	Complex B	U1 snRNP components	SM proteins	6635	SNRPE	small nuclear ribonucleoprotein polypeptide E	1.8
93	K11098	Complex B	U1 snRNP components	SM proteins	6636	SNRPF	small nuclear ribonucleoprotein polypeptide F	NA
94	K11099	Complex B	U1 snRNP components	SM proteins	6637	SNRPG	small nuclear ribonucleoprotein polypeptide G	NA
95	K11093	Complex B	U1 snRNP components	U1 snRNP specific	6625	SNRNP70	small nuclear ribonucleoprotein 70kDa (U1)	0.123333
96	K11091	Complex B	U1 snRNP components	U1 snRNP specific	6626	SNRPA	small nuclear ribonucleoprotein polypeptide A	2.4
97	K11095	Complex B	U1 snRNP components	U1 snRNP specific	6631	SNRPC	small nuclear ribonucleoprotein polypeptide C	1.34
98	K12823	Complex B	U1 snRNP components	U1 snRNP related	1655	DDX5	DEAD (Asp-Glu-Ala-Asp) box helicase 5	0.363333
99	K12821	Complex B	U1 snRNP components	U1 snRNP related	25766	PRPF40B	PRP40 pre-mRNA processing factor 40 homolog B (S. cerevisiae)	0.153333
100	K12821	Complex B	U1 snRNP components	U1 snRNP related	55660	PRPF40A	PRP40 pre-mRNA processing factor 40 homolog A (S. cerevisiae)	1.49
101	K12822	Complex B	U1 snRNP components	U1 snRNP related	58517	RBM25	RNA binding motif protein 25	0.853333
102	K12824	Complex B	U1 snRNP components	U1 snRNP related	10915	TCERG1	transcription elongation regulator 1	0.84
103	K11086	Complex B	U2 snRNP components	SM proteins	6628	SNRPB	small nuclear ribonucleoprotein polypeptides B and B1	1.98
104	K11087	Complex B	U2 snRNP components	SM proteins	6632	SNRPD1	small nuclear ribonucleoprotein D1 polypeptide 16kDa	2.05333
105	K11096	Complex B	U2 snRNP components	SM proteins	6633	SNRPD2	small nuclear ribonucleoprotein D2 polypeptide 16.5kDa	2.97333
106	K11088	Complex B	U2 snRNP components	SM proteins	6634	SNRPD3	small nuclear ribonucleoprotein D3 polypeptide 18kDa	3.89333
107	K11097	Complex B	U2 snRNP components	SM proteins	6635	SNRPE	small nuclear ribonucleoprotein polypeptide E	1.8
108	K11098	Complex B	U2 snRNP components	SM proteins	6636	SNRPF	small nuclear ribonucleoprotein polypeptide F	NA
109	K11099	Complex B	U2 snRNP components	SM proteins	6637	SNRPG	small nuclear ribonucleoprotein polypeptide G	NA
110	K11092	Complex B	U2 snRNP components	U2 snRNP specific	6627	SNRPA1	small nuclear ribonucleoprotein polypeptide A'	1.63
111	K11094	Complex B	U2 snRNP components	U2 snRNP specific	6629	SNRPB2	small nuclear ribonucleoprotein polypeptide B	-2.49333
112	K12825	Complex B	U2 snRNP components	U2 snRNP specific	10291	SF3A1	splicing factor 3a, subunit 1, 120kDa	3.04333
113	K12826	Complex B	U2 snRNP components	U2 snRNP specific	8175	SF3A2	splicing factor 3a, subunit 2, 66kDa	-0.58
114	K12827	Complex B	U2 snRNP components	U2 snRNP specific	10946	SF3A3	splicing factor 3a, subunit 3, 60kDa	4.01333
115	K12828	Complex B	U2 snRNP components	U2 snRNP specific	23451	SF3B1	splicing factor 3b, subunit 1, 155kDa	4.00333
116	K12829	Complex B	U2 snRNP components	U2 snRNP specific	10992	SF3B2	splicing factor 3b, subunit 2, 145kDa	1.31
117	K12830	Complex B	U2 snRNP components	U2 snRNP specific	23450	SF3B3	splicing factor 3b, subunit 3, 130kDa	2.16667
118	K12831	Complex B	U2 snRNP components	U2 snRNP specific	10262	SF3B4	splicing factor 3b, subunit 4, 49kDa	2.03
119	K12832	Complex B	U2 snRNP components	U2 snRNP specific	83443	SF3B5	splicing factor 3b, subunit 5, 10kDa	2.66333
120	K12833	Complex B	U2 snRNP components	U2 snRNP specific	51639	SF3B6	splicing factor 3b, subunit 6, 14kDa	4.38333
121	K12835	Complex B	U2 snRNP components	U2 snRNP specific	11325	DDX42	DEAD (Asp-Glu-Ala-Asp) box helicase 42	1.59
122	K12834	Complex B	U2 snRNP components	U2 snRNP specific	84844	PHF5A	PHD finger protein 5A	0.14
123	K12836	Complex B	U2 snRNP components	U2 related	7307	U2AF1	U2 small nuclear RNA auxiliary factor 1	-1.64
124	K12837	Complex B	U2 snRNP components	U2 related	11338	U2AF2	U2 small nuclear RNA auxiliary factor 2	0.533333
125	K12841	Complex B	U2 snRNP components	U2 related	10523	CHERP	calcium homeostasis endoplasmic reticulum protein	1.32333
126	K12820	Complex B	U2 snRNP components	U2 related	1665	DHX15	DEAH (Asp-Glu-Ala-His) box helicase 15	-0.0833333
127	K12811	Complex B	U2 snRNP components	U2 related	9879	DDX46	DEAD (Asp-Glu-Ala-Asp) box polypeptide 46	-1.11667
128	K12838	Complex B	U2 snRNP components	U2 related	22827	PUF60	poly-U binding splicing factor 60KDa	-0.7
129	K12840	Complex B	U2 snRNP components	U2 related	84991	RBM17	RNA binding motif protein 17	0.69
130	K12839	Complex B	U2 snRNP components	U2 related	10285	SMNDC1	survival motor neuron domain containing 1	0.373333
131	K12842	Complex B	U2 snRNP components	U2 related	23350	U2SURP	U2 snRNP-associated SURP domain containing	-0.986667
132	K11086	Complex B	U4/U6.U5 tri-snRNP components	SM proteins	6628	SNRPB	small nuclear ribonucleoprotein polypeptides B and B1	1.98
133	K11087	Complex B	U4/U6.U5 tri-snRNP components	SM proteins	6632	SNRPD1	small nuclear ribonucleoprotein D1 polypeptide 16kDa	2.05333
134	K11096	Complex B	U4/U6.U5 tri-snRNP components	SM proteins	6633	SNRPD2	small nuclear ribonucleoprotein D2 polypeptide 16.5kDa	2.97333
135	K11088	Complex B	U4/U6.U5 tri-snRNP components	SM proteins	6634	SNRPD3	small nuclear ribonucleoprotein D3 polypeptide 18kDa	3.89333
136	K11097	Complex B	U4/U6.U5 tri-snRNP components	SM proteins	6635	SNRPE	small nuclear ribonucleoprotein polypeptide E	1.8
137	K11098	Complex B	U4/U6.U5 tri-snRNP components	SM proteins	6636	SNRPF	small nuclear ribonucleoprotein polypeptide F	NA
138	K11099	Complex B	U4/U6.U5 tri-snRNP components	SM proteins	6637	SNRPG	small nuclear ribonucleoprotein polypeptide G	NA
139	K12621	Complex B	U4/U6.U5 tri-snRNP components	LSm proteins	57819	LSM2	LSM2 homolog, U6 small nuclear RNA associated (S. cerevisiae)	2.20667
140	K12622	Complex B	U4/U6.U5 tri-snRNP components	LSm proteins	27258	LSM3	LSM3 homolog, U6 small nuclear RNA associated (S. cerevisiae)	0.273333
141	K12623	Complex B	U4/U6.U5 tri-snRNP components	LSm proteins	25804	LSM4	LSM4 homolog, U6 small nuclear RNA associated (S. cerevisiae)	1.61333
142	K12624	Complex B	U4/U6.U5 tri-snRNP components	LSm proteins	23658	LSM5	LSM5 homolog, U6 small nuclear RNA associated (S. cerevisiae)	-2.04667
143	K12625	Complex B	U4/U6.U5 tri-snRNP components	LSm proteins	11157	LSM6	LSM6 homolog, U6 small nuclear RNA associated (S. cerevisiae)	2.55667
144	K12626	Complex B	U4/U6.U5 tri-snRNP components	LSm proteins	51690	LSM7	LSM7 homolog, U6 small nuclear RNA associated (S. cerevisiae)	-0.0866667
145	K12627	Complex B	U4/U6.U5 tri-snRNP components	LSm proteins	51691	LSM8	LSM8 homolog, U6 small nuclear RNA associated (S. cerevisiae)	2
146	K12843	Complex B	U4/U6.U5 tri-snRNP components	U4/U6 snRNP	9129	PRPF3	pre-mRNA processing factor 3	0.21
147	K12662	Complex B	U4/U6.U5 tri-snRNP components	U4/U6 snRNP	9128	PRPF4	pre-mRNA processing factor 4	1.65333
148	K09567	Complex B	U4/U6.U5 tri-snRNP components	U4/U6 snRNP	10465	PPIH	peptidylprolyl isomerase H (cyclophilin H)	NA
149	K12844	Complex B	U4/U6.U5 tri-snRNP components	U4/U6 snRNP	26121	PRPF31	pre-mRNA processing factor 31	0.91
150	K12845	Complex B	U4/U6.U5 tri-snRNP components	U4/U6 snRNP	4809	NHP2L1	NHP2 non-histone chromosome protein 2-like 1 (S. cerevisiae)	2.45333
151	K12852	Complex B	U4/U6.U5 tri-snRNP components	U5 snRNP specific	9343	EFTUD2	elongation factor Tu GTP binding domain containing 2	2.53333
152	K12855	Complex B	U4/U6.U5 tri-snRNP components	U5 snRNP specific	24148	PRPF6	pre-mRNA processing factor 6	-0.363333
153	K12856	Complex B	U4/U6.U5 tri-snRNP components	U5 snRNP specific	10594	PRPF8	pre-mRNA processing factor 8	2.12333
154	K12857	Complex B	U4/U6.U5 tri-snRNP components	U5 snRNP specific	9410	SNRNP40	small nuclear ribonucleoprotein 40kDa (U5)	1.21
155	K12854	Complex B	U4/U6.U5 tri-snRNP components	U5 snRNP specific	23020	SNRNP200	small nuclear ribonucleoprotein 200kDa (U5)	2
156	K12858	Complex B	U4/U6.U5 tri-snRNP components	U5 snRNP specific	9416	DDX23	DEAD (Asp-Glu-Ala-Asp) box polypeptide 23	-0.236667
157	K12859	Complex B	U4/U6.U5 tri-snRNP components	U5 snRNP specific	10907	TXNL4A	thioredoxin-like 4A	2.52
158	K13099	Complex B	U4/U6.U5 tri-snRNP components	U5 snRNP specific	10421	CD2BP2	CD2 (cytoplasmic tail) binding protein 2	1.93
159	K11984	Complex B	U4/U6.U5 tri-snRNP components	U4/U6.U5 tri-snRNP specific	9092	SART1	squamous cell carcinoma antigen recognized by T cells	2.35667
160	K12847	Complex B	U4/U6.U5 tri-snRNP components	U4/U6.U5 tri-snRNP specific	10713	USP39	ubiquitin specific peptidase 39	1.43667
161	K12846	Complex B	U4/U6.U5 tri-snRNP components	U4/U6.U5 tri-snRNP specific	11017	SNRNP27	small nuclear ribonucleoprotein 27kDa (U4/U6.U5)	-0.163333
162	K12848	Complex B	U4/U6.U5 tri-snRNP components	U4/U6.U5 tri-snRNP related	153527	ZMAT2	zinc finger, matrin-type 2	-0.15
163	K12849	Complex B	U4/U6.U5 tri-snRNP components	U4/U6.U5 tri-snRNP related	84950	PRPF38A	pre-mRNA processing factor 38A	1.62667
164	K12850	Complex B	U4/U6.U5 tri-snRNP components	U4/U6.U5 tri-snRNP related	55119	PRPF38B	pre-mRNA processing factor 38B	0.36
165	K13100	Complex B	U4/U6.U5 tri-snRNP components	U4/U6.U5 tri-snRNP related	57703	CWC22	CWC22 spliceosome-associated protein	5.50667
166	K12813	Complex B	U4/U6.U5 tri-snRNP components	U4/U6.U5 tri-snRNP related	8449	DHX16	DEAH (Asp-Glu-Ala-His) box polypeptide 16	0.366667
167	K13101	Complex B	U4/U6.U5 tri-snRNP components	U4/U6.U5 tri-snRNP related	27238	GPKOW	G patch domain and KOW motifs	0.976667
168	K04455	Complex B	U4/U6.U5 tri-snRNP components	U4/U6.U5 tri-snRNP related	3315	HSPB1	heat shock 27kDa protein 1	0.19
169	K13102	Complex B	U4/U6.U5 tri-snRNP components	U4/U6.U5 tri-snRNP related	22944	KIN	Kin17 DNA and RNA binding protein	-1.09333
170	K10598	Complex B	U4/U6.U5 tri-snRNP components	U4/U6.U5 tri-snRNP related	23759	PPIL2	peptidylprolyl isomerase (cyclophilin)-like 2	0.993333
171	K12598	Complex B	U4/U6.U5 tri-snRNP components	U4/U6.U5 tri-snRNP related	23517	SKIV2L2	superkiller viralicidic activity 2-like 2 (S. cerevisiae)	1.68333
172	K13104	Complex B	U4/U6.U5 tri-snRNP components	U4/U6.U5 tri-snRNP related	91603	ZNF830	zinc finger protein 830	-0.353333
173	K10599	Complex B	Other components	Prp19 complex	27339	PRPF19	pre-mRNA processing factor 19	0.913333
174	K12860	Complex B	Other components	Prp19 complex	988	CDC5L	cell division cycle 5-like	2.43667
175	K12861	Complex B	Other components	Prp19 complex	10286	BCAS2	breast carcinoma amplified sequence 2	2.24
176	K12862	Complex B	Other components	Prp19 complex	5356	PLRG1	pleiotropic regulator 1	1.42667
177	K12863	Complex B	Other components	Prp19 complex	51503	CWC15	CWC15 spliceosome-associated protein	1.14667
178	K12864	Complex B	Other components	Prp19 complex	56259	CTNNBL1	catenin, beta like 1	2.05667
179	K03283	Complex B	Other components	Prp19 complex	3312	HSPA8	heat shock 70kDa protein 8	0.43
180	K03283	Complex B	Other components	Prp19 complex	3303	HSPA1A	heat shock 70kDa protein 1A	1.75
181	K03283	Complex B	Other components	Prp19 complex	3306	HSPA2	heat shock 70kDa protein 2	1.75667
182	K03283	Complex B	Other components	Prp19 complex	3305	HSPA1L	heat shock 70kDa protein 1-like	1.09667
183	K03283	Complex B	Other components	Prp19 complex	3304	HSPA1B	heat shock 70kDa protein 1B	-0.98
184	K03283	Complex B	Other components	Prp19 complex	3310	HSPA6	heat shock 70kDa protein 6 (HSP70B')	0.886667
185	K12865	Complex B	Other components	Prp19 complex	10084	PQBP1	polyglutamine binding protein 1	1.65
186	K12866	Complex B	Other components	Prp19 complex	51729	WBP11	WW domain binding protein 11	1.23667
187	K06063	Complex B	Other components	prp19 related	22938	SNW1	SNW domain containing 1	2.06667
188	K12867	Complex B	Other components	prp19 related	56949	XAB2	XPA binding protein 2	4.37667
189	K12868	Complex B	Other components	prp19 related	25949	SYF2	SYF2 pre-mRNA-splicing factor	0.32
190	K12869	Complex B	Other components	prp19 related	51340	CRNKL1	crooked neck pre-mRNA splicing factor 1	3.05
191	K12874	Complex B	Other components	prp19 related	9716	AQR	aquarius intron-binding spliceosomal factor	2.1
192	K12873	Complex B	Other components	prp19 related	8896	BUD31	BUD31 homolog (S. cerevisiae)	-0.493333
193	K12871	Complex B	Other components	prp19 related	151903	CCDC12	coiled-coil domain containing 12	-0.946667
194	K12870	Complex B	Other components	prp19 related	57461	ISY1	ISY1 splicing factor homolog (S. cerevisiae)	3.12
195	K12870	Complex B	Other components	prp19 related	100534599	ISY1-RAB43	ISY1-RAB43 readthrough	NA
196	K09564	Complex B	Other components	prp19 related	10450	PPIE	peptidylprolyl isomerase E (cyclophilin E)	0.423333
197	K12733	Complex B	Other components	prp19 related	51645	PPIL1	peptidylprolyl isomerase (cyclophilin)-like 1	-0.32
198	K13105	Complex B	Other components	prp19 related	5546	PRCC	papillary renal cell carcinoma (translocation-associated)	1.23333
199	K12872	Complex B	Other components	prp19 related	55696	RBM22	RNA binding motif protein 22	1.26333
200	K13106	Complex B	Other components	RES complex	84811	BUD13	BUD13 homolog (S. cerevisiae)	-0.813333
201	K13107	Complex B	Other components	RES complex	51634	RBMX2	RNA binding motif protein, X-linked 2	-0.656667
202	K13108	Complex B	Other components	RES complex	79753	SNIP1	Smad nuclear interacting protein 1	-0.543333
203	K13109	Complex B	Other components	Complex B specific	3550	IK	IK cytokine, down-regulator of HLA II	0.853333
204	K13110	Complex B	Other components	Complex B specific	4236	MFAP1	microfibrillar-associated protein 1	0.916667
205	K13111	Complex B	Other components	Complex B specific	55234	SMU1	smu-1 suppressor of mec-8 and unc-52 homolog (C. elegans)	1.43333
206	K13112	Complex B	Other components	Complex B specific	9967	THRAP3	thyroid hormone receptor associated protein 3	-1.13
207	K13113	Complex B	Other components	Complex B specific	59286	UBL5	ubiquitin-like 5	1.23667
208	K11086	Complex C	U2 snRNP components	SM proteins	6628	SNRPB	small nuclear ribonucleoprotein polypeptides B and B1	1.98
209	K11087	Complex C	U2 snRNP components	SM proteins	6632	SNRPD1	small nuclear ribonucleoprotein D1 polypeptide 16kDa	2.05333
210	K11096	Complex C	U2 snRNP components	SM proteins	6633	SNRPD2	small nuclear ribonucleoprotein D2 polypeptide 16.5kDa	2.97333
211	K11088	Complex C	U2 snRNP components	SM proteins	6634	SNRPD3	small nuclear ribonucleoprotein D3 polypeptide 18kDa	3.89333
212	K11097	Complex C	U2 snRNP components	SM proteins	6635	SNRPE	small nuclear ribonucleoprotein polypeptide E	1.8
213	K11098	Complex C	U2 snRNP components	SM proteins	6636	SNRPF	small nuclear ribonucleoprotein polypeptide F	NA
214	K11099	Complex C	U2 snRNP components	SM proteins	6637	SNRPG	small nuclear ribonucleoprotein polypeptide G	NA
215	K12621	Complex C	U2 snRNP components	LSm proteins	57819	LSM2	LSM2 homolog, U6 small nuclear RNA associated (S. cerevisiae)	2.20667
216	K12622	Complex C	U2 snRNP components	LSm proteins	27258	LSM3	LSM3 homolog, U6 small nuclear RNA associated (S. cerevisiae)	0.273333
217	K11092	Complex C	U2 snRNP components	U2 snRNP specific	6627	SNRPA1	small nuclear ribonucleoprotein polypeptide A'	1.63
218	K11094	Complex C	U2 snRNP components	U2 snRNP specific	6629	SNRPB2	small nuclear ribonucleoprotein polypeptide B	-2.49333
219	K12825	Complex C	U2 snRNP components	U2 snRNP specific	10291	SF3A1	splicing factor 3a, subunit 1, 120kDa	3.04333
220	K12826	Complex C	U2 snRNP components	U2 snRNP specific	8175	SF3A2	splicing factor 3a, subunit 2, 66kDa	-0.58
221	K12827	Complex C	U2 snRNP components	U2 snRNP specific	10946	SF3A3	splicing factor 3a, subunit 3, 60kDa	4.01333
222	K12828	Complex C	U2 snRNP components	U2 snRNP specific	23451	SF3B1	splicing factor 3b, subunit 1, 155kDa	4.00333
223	K12829	Complex C	U2 snRNP components	U2 snRNP specific	10992	SF3B2	splicing factor 3b, subunit 2, 145kDa	1.31
224	K12830	Complex C	U2 snRNP components	U2 snRNP specific	23450	SF3B3	splicing factor 3b, subunit 3, 130kDa	2.16667
225	K12831	Complex C	U2 snRNP components	U2 snRNP specific	10262	SF3B4	splicing factor 3b, subunit 4, 49kDa	2.03
226	K12832	Complex C	U2 snRNP components	U2 snRNP specific	83443	SF3B5	splicing factor 3b, subunit 5, 10kDa	2.66333
227	K12833	Complex C	U2 snRNP components	U2 snRNP specific	51639	SF3B6	splicing factor 3b, subunit 6, 14kDa	4.38333
228	K12835	Complex C	U2 snRNP components	U2 snRNP specific	11325	DDX42	DEAD (Asp-Glu-Ala-Asp) box helicase 42	1.59
229	K12834	Complex C	U2 snRNP components	U2 snRNP specific	84844	PHF5A	PHD finger protein 5A	0.14
230	K11086	Complex C	U4/U6.U5 tri-snRNP components	SM proteins	6628	SNRPB	small nuclear ribonucleoprotein polypeptides B and B1	1.98
231	K11087	Complex C	U4/U6.U5 tri-snRNP components	SM proteins	6632	SNRPD1	small nuclear ribonucleoprotein D1 polypeptide 16kDa	2.05333
232	K11096	Complex C	U4/U6.U5 tri-snRNP components	SM proteins	6633	SNRPD2	small nuclear ribonucleoprotein D2 polypeptide 16.5kDa	2.97333
233	K11088	Complex C	U4/U6.U5 tri-snRNP components	SM proteins	6634	SNRPD3	small nuclear ribonucleoprotein D3 polypeptide 18kDa	3.89333
234	K11097	Complex C	U4/U6.U5 tri-snRNP components	SM proteins	6635	SNRPE	small nuclear ribonucleoprotein polypeptide E	1.8
235	K11098	Complex C	U4/U6.U5 tri-snRNP components	SM proteins	6636	SNRPF	small nuclear ribonucleoprotein polypeptide F	NA
236	K11099	Complex C	U4/U6.U5 tri-snRNP components	SM proteins	6637	SNRPG	small nuclear ribonucleoprotein polypeptide G	NA
237	K12852	Complex C	U4/U6.U5 tri-snRNP components	U5 snRNP specific	9343	EFTUD2	elongation factor Tu GTP binding domain containing 2	2.53333
238	K12854	Complex C	U4/U6.U5 tri-snRNP components	U5 snRNP specific	23020	SNRNP200	small nuclear ribonucleoprotein 200kDa (U5)	2
239	K12855	Complex C	U4/U6.U5 tri-snRNP components	U5 snRNP specific	24148	PRPF6	pre-mRNA processing factor 6	-0.363333
240	K12856	Complex C	U4/U6.U5 tri-snRNP components	U5 snRNP specific	10594	PRPF8	pre-mRNA processing factor 8	2.12333
241	K12857	Complex C	U4/U6.U5 tri-snRNP components	U5 snRNP specific	9410	SNRNP40	small nuclear ribonucleoprotein 40kDa (U5)	1.21
242	K12858	Complex C	U4/U6.U5 tri-snRNP components	U5 snRNP specific	9416	DDX23	DEAD (Asp-Glu-Ala-Asp) box polypeptide 23	-0.236667
243	K11984	Complex C	U4/U6.U5 tri-snRNP components	U4/U6.U5 tri-snRNP specific	9092	SART1	squamous cell carcinoma antigen recognized by T cells	2.35667
244	K12848	Complex C	U4/U6.U5 tri-snRNP components	U4/U6.U5 tri-snRNP related	153527	ZMAT2	zinc finger, matrin-type 2	-0.15
245	K12849	Complex C	U4/U6.U5 tri-snRNP components	U4/U6.U5 tri-snRNP related	84950	PRPF38A	pre-mRNA processing factor 38A	1.62667
246	K12850	Complex C	U4/U6.U5 tri-snRNP components	U4/U6.U5 tri-snRNP related	55119	PRPF38B	pre-mRNA processing factor 38B	0.36
247	K13100	Complex C	U4/U6.U5 tri-snRNP components	U4/U6.U5 tri-snRNP related	57703	CWC22	CWC22 spliceosome-associated protein	5.50667
248	K12813	Complex C	U4/U6.U5 tri-snRNP components	U4/U6.U5 tri-snRNP related	8449	DHX16	DEAH (Asp-Glu-Ala-His) box polypeptide 16	0.366667
249	K13101	Complex C	U4/U6.U5 tri-snRNP components	U4/U6.U5 tri-snRNP related	27238	GPKOW	G patch domain and KOW motifs	0.976667
250	K04455	Complex C	U4/U6.U5 tri-snRNP components	U4/U6.U5 tri-snRNP related	3315	HSPB1	heat shock 27kDa protein 1	0.19
251	K13102	Complex C	U4/U6.U5 tri-snRNP components	U4/U6.U5 tri-snRNP related	22944	KIN	Kin17 DNA and RNA binding protein	-1.09333
252	K10598	Complex C	U4/U6.U5 tri-snRNP components	U4/U6.U5 tri-snRNP related	23759	PPIL2	peptidylprolyl isomerase (cyclophilin)-like 2	0.993333
253	K12598	Complex C	U4/U6.U5 tri-snRNP components	U4/U6.U5 tri-snRNP related	23517	SKIV2L2	superkiller viralicidic activity 2-like 2 (S. cerevisiae)	1.68333
254	K13104	Complex C	U4/U6.U5 tri-snRNP components	U4/U6.U5 tri-snRNP related	91603	ZNF830	zinc finger protein 830	-0.353333
255	K12820	Complex C	U4/U6.U5 tri-snRNP components	U4/U6.U5 tri-snRNP related	1665	DHX15	DEAH (Asp-Glu-Ala-His) box helicase 15	-0.0833333
256	K13103	Complex C	U4/U6.U5 tri-snRNP components	U4/U6.U5 tri-snRNP related	24144	TFIP11	tuftelin interacting protein 11	-0.406667
257	K10599	Complex C	Other components	Prp-CDC5 complex	27339	PRPF19	pre-mRNA processing factor 19	0.913333
258	K12860	Complex C	Other components	Prp-CDC5 complex	988	CDC5L	cell division cycle 5-like	2.43667
259	K12861	Complex C	Other components	Prp-CDC5 complex	10286	BCAS2	breast carcinoma amplified sequence 2	2.24
260	K12864	Complex C	Other components	Prp-CDC5 complex	56259	CTNNBL1	catenin, beta like 1	2.05667
261	K12863	Complex C	Other components	Prp-CDC5 complex	51503	CWC15	CWC15 spliceosome-associated protein	1.14667
262	K12862	Complex C	Other components	Prp-CDC5 complex	5356	PLRG1	pleiotropic regulator 1	1.42667
263	K03283	Complex C	Other components	Prp-CDC5 complex	3312	HSPA8	heat shock 70kDa protein 8	0.43
264	K03283	Complex C	Other components	Prp-CDC5 complex	3303	HSPA1A	heat shock 70kDa protein 1A	1.75
265	K03283	Complex C	Other components	Prp-CDC5 complex	3306	HSPA2	heat shock 70kDa protein 2	1.75667
266	K03283	Complex C	Other components	Prp-CDC5 complex	3305	HSPA1L	heat shock 70kDa protein 1-like	1.09667
267	K03283	Complex C	Other components	Prp-CDC5 complex	3304	HSPA1B	heat shock 70kDa protein 1B	-0.98
268	K03283	Complex C	Other components	Prp-CDC5 complex	3310	HSPA6	heat shock 70kDa protein 6 (HSP70B')	0.886667
269	K06063	Complex C	Other components	Prp19 related	22938	SNW1	SNW domain containing 1	2.06667
270	K12867	Complex C	Other components	Prp19 related	56949	XAB2	XPA binding protein 2	4.37667
271	K12868	Complex C	Other components	Prp19 related	25949	SYF2	SYF2 pre-mRNA-splicing factor	0.32
272	K12869	Complex C	Other components	Prp19 related	51340	CRNKL1	crooked neck pre-mRNA splicing factor 1	3.05
273	K12874	Complex C	Other components	Prp19 related	9716	AQR	aquarius intron-binding spliceosomal factor	2.1
274	K12873	Complex C	Other components	Prp19 related	8896	BUD31	BUD31 homolog (S. cerevisiae)	-0.493333
275	K12871	Complex C	Other components	Prp19 related	151903	CCDC12	coiled-coil domain containing 12	-0.946667
276	K12870	Complex C	Other components	Prp19 related	57461	ISY1	ISY1 splicing factor homolog (S. cerevisiae)	3.12
277	K12870	Complex C	Other components	Prp19 related	100534599	ISY1-RAB43	ISY1-RAB43 readthrough	NA
278	K12733	Complex C	Other components	Prp19 related	51645	PPIL1	peptidylprolyl isomerase (cyclophilin)-like 1	-0.32
279	K09564	Complex C	Other components	Prp19 related	10450	PPIE	peptidylprolyl isomerase E (cyclophilin E)	0.423333
280	K12872	Complex C	Other components	Prp19 related	55696	RBM22	RNA binding motif protein 22	1.26333
281	K13106	Complex C	Other components	RES complex	84811	BUD13	BUD13 homolog (S. cerevisiae)	-0.813333
282	K13107	Complex C	Other components	RES complex	51634	RBMX2	RNA binding motif protein, X-linked 2	-0.656667
283	K13108	Complex C	Other components	RES complex	79753	SNIP1	Smad nuclear interacting protein 1	-0.543333
284	K12875	Complex C	Other components	EJC/TREX	22985	ACIN1	apoptotic chromatin condensation inducer 1	1.64333
285	K12812	Complex C	Other components	EJC/TREX	7919	DDX39B	DEAD (Asp-Glu-Ala-Asp) box polypeptide 39B	0.846667
286	K13025	Complex C	Other components	EJC/TREX	9775	EIF4A3	eukaryotic translation initiation factor 4A3	0.963333
287	K12877	Complex C	Other components	EJC/TREX	4116	MAGOH	mago-nashi homolog, proliferation-associated (Drosophila)	-1.01667
288	K12877	Complex C	Other components	EJC/TREX	55110	MAGOHB	mago-nashi homolog B (Drosophila)	1.48667
289	K13114	Complex C	Other components	EJC/TREX	5411	PNN	pinin, desmosome associated protein	1.54333
290	K12876	Complex C	Other components	EJC/TREX	9939	RBM8A	RNA binding motif protein 8A	1.64333
291	K12878	Complex C	Other components	EJC/TREX	9984	THOC1	THO complex 1	0.526667
292	K12879	Complex C	Other components	EJC/TREX	57187	THOC2	THO complex 2	0.643333
293	K12880	Complex C	Other components	EJC/TREX	84321	THOC3	THO complex 3	0.503333
294	K12881	Complex C	Other components	EJC/TREX	10189	ALYREF	Aly/REF export factor	1.46333
295	K12816	Complex C	Other components	STEP II	51362	CDC40	cell division cycle 40	2.29
296	K12817	Complex C	Other components	STEP II	8559	PRPF18	pre-mRNA processing factor 18	1.52
297	K12819	Complex C	Other components	STEP II	10569	SLU7	SLU7 splicing factor homolog (S. cerevisiae)	2.09
298	K12818	Complex C	Other components	STEP II	1659	DHX8	DEAH (Asp-Glu-Ala-His) box polypeptide 8	2.61
299	K12815	Complex C	Other components	STEP II	9785	DHX38	DEAH (Asp-Glu-Ala-His) box polypeptide 38	0.316667
300	K12734	Complex C	Other components	PPIases	53938	PPIL3	peptidylprolyl isomerase (cyclophilin)-like 3	1.15667
301	K12735	Complex C	Other components	PPIases	85313	PPIL4	peptidylprolyl isomerase (cyclophilin)-like 4	2.71333
302	K09566	Complex C	Other components	PPIases	9360	PPIG	peptidylprolyl isomerase G (cyclophilin G)	0.483333
303	K12736	Complex C	Other components	PPIases	23398	PPWD1	peptidylprolyl isomerase domain and WD repeat containing 1	2.19333
304	K12737	Complex C	Other components	PPIases	10283	CWC27	CWC27 spliceosome-associated protein homolog (S. cerevisiae)	-0.76
305	K13115	Complex C	Other components	Complex C specific	81576	CCDC130	coiled-coil domain containing 130	0.323333
306	K13116	Complex C	Other components	Complex C specific	51428	DDX41	DEAD (Asp-Glu-Ala-Asp) box polypeptide 41	-1.33
307	K13117	Complex C	Other components	Complex C specific	60625	DHX35	DEAH (Asp-Glu-Ala-His) box polypeptide 35	2.17
308	K13118	Complex C	Other components	Complex C specific	8220	DGCR14	DiGeorge syndrome critical region gene 14	-0.82
309	K13119	Complex C	Other components	Complex C specific	9130	FAM50A	family with sequence similarity 50, member A	2.12
310	K13119	Complex C	Other components	Complex C specific	26240	FAM50B	family with sequence similarity 50, member B	-0.216667
311	K13120	Complex C	Other components	Complex C specific	26017	FAM32A	family with sequence similarity 32, member A	-0.926667
312	K13121	Complex C	Other components	Complex C specific	118924	FRA10AC1	fragile site, folic acid type, rare, fra(10)(q23.3) or fra(10)(q24.2) candidate 1	-1.31333
313	K13122	Complex C	Other components	Complex C specific	2483	FRG1	FSHD region gene 1	-0.666667
314	K13123	Complex C	Other components	Complex C specific	55094	GPATCH1	G patch domain containing 1	-0.5
315	K13124	Complex C	Other components	Complex C specific	84292	WDR83	WD repeat domain 83	2.13333
316	K13125	Complex C	Other components	Complex C specific	51070	NOSIP	nitric oxide synthase interacting protein	-0.903333
317	K13126	Complex C	Other components	Complex C specific	26986	PABPC1	poly(A) binding protein, cytoplasmic 1	0.286667
318	K13126	Complex C	Other components	Complex C specific	140886	PABPC5	poly(A) binding protein, cytoplasmic 5	-1.23
319	K13126	Complex C	Other components	Complex C specific	5042	PABPC3	poly(A) binding protein, cytoplasmic 3	0.56
320	K13126	Complex C	Other components	Complex C specific	645974	PABPC1L2B	poly(A) binding protein, cytoplasmic 1-like 2B	NA
321	K13126	Complex C	Other components	Complex C specific	80336	PABPC1L	poly(A) binding protein, cytoplasmic 1-like	NA
322	K13126	Complex C	Other components	Complex C specific	340529	PABPC1L2A	poly(A) binding protein, cytoplasmic 1-like 2A	-1.24
323	K13126	Complex C	Other components	Complex C specific	8761	PABPC4	poly(A) binding protein, cytoplasmic 4 (inducible form)	2.11667
324	K13126	Complex C	Other components	Complex C specific	132430	PABPC4L	poly(A) binding protein, cytoplasmic 4-like	NA
325	K13127	Complex C	Other components	Complex C specific	7737	RNF113A	ring finger protein 113A	-0.113333
326	K13103	Complex C	Other components	Complex C specific	24144	TFIP11	tuftelin interacting protein 11	-0.406667
327	K13128	Complex C	Other components	Complex C specific	55596	ZCCHC8	zinc finger, CCHC domain containing 8	-0.256667
328	K13129	Other splicing related proteins	Proteins involved in snRNP biogenesis	SMN complex	6606	SMN1	survival of motor neuron 1, telomeric	0.0433333
329	K13129	Other splicing related proteins	Proteins involved in snRNP biogenesis	SMN complex	6607	SMN2	survival of motor neuron 2, centromeric	-0.203333
330	K13130	Other splicing related proteins	Proteins involved in snRNP biogenesis	SMN complex	8487	GEMIN2	gem (nuclear organelle) associated protein 2	0.323333
331	K13131	Other splicing related proteins	Proteins involved in snRNP biogenesis	SMN complex	11218	DDX20	DEAD (Asp-Glu-Ala-Asp) box polypeptide 20	-0.64
332	K13132	Other splicing related proteins	Proteins involved in snRNP biogenesis	SMN complex	50628	GEMIN4	gem (nuclear organelle) associated protein 4	-1.26
333	K13133	Other splicing related proteins	Proteins involved in snRNP biogenesis	SMN complex	25929	GEMIN5	gem (nuclear organelle) associated protein 5	-1.21
334	K13134	Other splicing related proteins	Proteins involved in snRNP biogenesis	SMN complex	79833	GEMIN6	gem (nuclear organelle) associated protein 6	-0.08
335	K13135	Other splicing related proteins	Proteins involved in snRNP biogenesis	SMN complex	79760	GEMIN7	gem (nuclear organelle) associated protein 7	0.653333
336	K13136	Other splicing related proteins	Proteins involved in snRNP biogenesis	SMN complex	54960	GEMIN8	gem (nuclear organelle) associated protein 8	0.103333
337	K13137	Other splicing related proteins	Proteins involved in snRNP biogenesis	SMN complex	11171	STRAP	serine/threonine kinase receptor associated protein	0.406667
338	K13138	Other splicing related proteins	Proteins involved in snRNP biogenesis	Integrator complex	26173	INTS1	integrator complex subunit 1	1.26333
339	K13139	Other splicing related proteins	Proteins involved in snRNP biogenesis	Integrator complex	57508	INTS2	integrator complex subunit 2	-0.286667
340	K13140	Other splicing related proteins	Proteins involved in snRNP biogenesis	Integrator complex	65123	INTS3	integrator complex subunit 3	-0.293333
341	K13141	Other splicing related proteins	Proteins involved in snRNP biogenesis	Integrator complex	92105	INTS4	integrator complex subunit 4	0.343333
342	K13142	Other splicing related proteins	Proteins involved in snRNP biogenesis	Integrator complex	80789	INTS5	integrator complex subunit 5	0.253333
343	K13143	Other splicing related proteins	Proteins involved in snRNP biogenesis	Integrator complex	26512	INTS6	integrator complex subunit 6	0.59
344	K13144	Other splicing related proteins	Proteins involved in snRNP biogenesis	Integrator complex	25896	INTS7	integrator complex subunit 7	0.243333
345	K13145	Other splicing related proteins	Proteins involved in snRNP biogenesis	Integrator complex	55656	INTS8	integrator complex subunit 8	0.28
346	K13146	Other splicing related proteins	Proteins involved in snRNP biogenesis	Integrator complex	55756	INTS9	integrator complex subunit 9	2.4
347	K13147	Other splicing related proteins	Proteins involved in snRNP biogenesis	Integrator complex	55174	INTS10	integrator complex subunit 10	0.476667
348	K13148	Other splicing related proteins	Proteins involved in snRNP biogenesis	Integrator complex	54973	CPSF3L	cleavage and polyadenylation specific factor 3-like	1.47
349	K13149	Other splicing related proteins	Proteins involved in snRNP biogenesis	Integrator complex	57117	INTS12	integrator complex subunit 12	-1.03667
350	K13150	Other splicing related proteins	Proteins involved in snRNP biogenesis	Integrator complex	8161	COIL	coilin	-0.303333
351	K12839	Other splicing related proteins	Proteins involved in snRNP biogenesis	Integrator complex	10285	SMNDC1	survival motor neuron domain containing 1	0.373333
352	K13151	Other splicing related proteins	Proteins involved in snRNP biogenesis	Integrator complex	10073	SNUPN	snurportin 1	-0.503333
353	K13152	Other splicing related proteins	Minor spliceosome components	Minor spliceosome specific	55954	ZMAT5	zinc finger, matrin-type 5	-0.103333
354	K13153	Other splicing related proteins	Minor spliceosome components	Minor spliceosome specific	79622	SNRNP25	small nuclear ribonucleoprotein 25kDa (U11/U12)	-0.28
355	K13154	Other splicing related proteins	Minor spliceosome components	Minor spliceosome specific	85437	ZCRB1	zinc finger CCHC-type and RNA binding motif 1	-0.55
356	K13155	Other splicing related proteins	Minor spliceosome components	Minor spliceosome specific	11066	SNRNP35	small nuclear ribonucleoprotein 35kDa (U11/U12)	0.26
357	K13156	Other splicing related proteins	Minor spliceosome components	Minor spliceosome specific	154007	SNRNP48	small nuclear ribonucleoprotein 48kDa (U11/U12)	-0.0833333
358	K13157	Other splicing related proteins	Minor spliceosome components	Minor spliceosome specific	55599	RNPC3	RNA-binding region (RNP1, RRM) containing 3	0.06
359	K12894	Other splicing related proteins	Spliceosome associated proteins	Spliceosome associated proteins	10949	HNRNPA0	heterogeneous nuclear ribonucleoprotein A0	-1.15667
360	K13158	Other splicing related proteins	Spliceosome associated proteins	Spliceosome associated proteins	3181	HNRNPA2B1	heterogeneous nuclear ribonucleoprotein A2/B1	1.31333
361	K13044	Other splicing related proteins	Spliceosome associated proteins	Spliceosome associated proteins	9987	HNRNPDL	heterogeneous nuclear ribonucleoprotein D-like	0.663333
362	K13044	Other splicing related proteins	Spliceosome associated proteins	Spliceosome associated proteins	3182	HNRNPAB	heterogeneous nuclear ribonucleoprotein A/B	1.01667
363	K13044	Other splicing related proteins	Spliceosome associated proteins	Spliceosome associated proteins	3184	HNRNPD	heterogeneous nuclear ribonucleoprotein D (AU-rich element RNA binding protein 1, 37kDa)	-0.196667
364	K12895	Other splicing related proteins	Spliceosome associated proteins	Spliceosome associated proteins	22913	RALY	RALY heterogeneous nuclear ribonucleoprotein	0.626667
365	K12898	Other splicing related proteins	Spliceosome associated proteins	Spliceosome associated proteins	3187	HNRNPH1	heterogeneous nuclear ribonucleoprotein H1 (H)	-0.26
366	K12898	Other splicing related proteins	Spliceosome associated proteins	Spliceosome associated proteins	3185	HNRNPF	heterogeneous nuclear ribonucleoprotein F	0.163333
367	K12898	Other splicing related proteins	Spliceosome associated proteins	Spliceosome associated proteins	3188	HNRNPH2	heterogeneous nuclear ribonucleoprotein H2 (H')	1.21333
368	K12898	Other splicing related proteins	Spliceosome associated proteins	Spliceosome associated proteins	3189	HNRNPH3	heterogeneous nuclear ribonucleoprotein H3 (2H9)	0.21
369	K13159	Other splicing related proteins	Spliceosome associated proteins	Spliceosome associated proteins	92906	HNRNPLL	heterogeneous nuclear ribonucleoprotein L-like	0.88
370	K13159	Other splicing related proteins	Spliceosome associated proteins	Spliceosome associated proteins	3191	HNRNPL	heterogeneous nuclear ribonucleoprotein L	3.16667
371	K13160	Other splicing related proteins	Spliceosome associated proteins	Spliceosome associated proteins	10492	SYNCRIP	synaptotagmin binding, cytoplasmic RNA interacting protein	0.476667
372	K13161	Other splicing related proteins	Spliceosome associated proteins	Spliceosome associated proteins	10236	HNRNPR	heterogeneous nuclear ribonucleoprotein R	0.0866667
373	K13162	Other splicing related proteins	Spliceosome associated proteins	Spliceosome associated proteins	5094	PCBP2	poly(rC) binding protein 2	0.676667
374	K13162	Other splicing related proteins	Spliceosome associated proteins	Spliceosome associated proteins	54039	PCBP3	poly(rC) binding protein 3	-0.486667
375	K13162	Other splicing related proteins	Spliceosome associated proteins	Spliceosome associated proteins	57060	PCBP4	poly(rC) binding protein 4	0.0366667
376	K13163	Other splicing related proteins	Spliceosome associated proteins	Spliceosome associated proteins	339287	MSL1	male-specific lethal 1 homolog (Drosophila)	NA
377	K13164	Other splicing related proteins	Spliceosome associated proteins	Spliceosome associated proteins	55167	MSL2	male-specific lethal 2 homolog (Drosophila)	-0.16
378	K12899	Other splicing related proteins	Spliceosome associated proteins	SR proteins	9295	SRSF11	serine/arginine-rich splicing factor 11	0.06
379	K13165	Other splicing related proteins	Spliceosome associated proteins	SR proteins	140890	SREK1	splicing regulatory glutamine/lysine-rich protein 1	-1.00333
380	K13166	Other splicing related proteins	Spliceosome associated proteins	SR proteins	10147	SUGP2	SURP and G patch domain containing 2	1.52667
381	K13167	Other splicing related proteins	Spliceosome associated proteins	SR proteins	57466	SCAF4	SR-related CTD-associated factor 4	0.00666667
382	K13168	Other splicing related proteins	Spliceosome associated proteins	SR proteins	11129	CLASRP	CLK4-associating serine/arginine rich protein	-0.166667
383	K13169	Other splicing related proteins	Spliceosome associated proteins	SR proteins	8227	AKAP17A	A kinase (PRKA) anchor protein 17A	-0.663333
384	K13170	Other splicing related proteins	Spliceosome associated proteins	SR proteins	25957	PNISR	PNN-interacting serine/arginine-rich protein	-1.91333
385	K13171	Other splicing related proteins	Spliceosome associated proteins	SR-related proteins	10250	SRRM1	serine/arginine repetitive matrix 1	-0.0433333
386	K13172	Other splicing related proteins	Spliceosome associated proteins	SR-related proteins	23524	SRRM2	serine/arginine repetitive matrix 2	0.876667
387	K13173	Other splicing related proteins	Spliceosome associated proteins	SR-related proteins	55082	ARGLU1	arginine and glutamate rich 1	0.266667
388	K12878	Other splicing related proteins	Spliceosome associated proteins	TREX complex	9984	THOC1	THO complex 1	0.526667
389	K12879	Other splicing related proteins	Spliceosome associated proteins	TREX complex	57187	THOC2	THO complex 2	0.643333
390	K12880	Other splicing related proteins	Spliceosome associated proteins	TREX complex	84321	THOC3	THO complex 3	0.503333
391	K12881	Other splicing related proteins	Spliceosome associated proteins	TREX complex	10189	ALYREF	Aly/REF export factor	1.46333
392	K13174	Other splicing related proteins	Spliceosome associated proteins	TREX complex	8563	THOC5	THO complex 5	0.376667
393	K13175	Other splicing related proteins	Spliceosome associated proteins	TREX complex	79228	THOC6	THO complex 6 homolog (Drosophila)	-0.06
394	K13176	Other splicing related proteins	Spliceosome associated proteins	TREX complex	80145	THOC7	THO complex 7 homolog (Drosophila)	0.206667
395	K12812	Other splicing related proteins	Spliceosome associated proteins	TREX complex	7919	DDX39B	DEAD (Asp-Glu-Ala-Asp) box polypeptide 39B	0.846667
396	K13177	Other splicing related proteins	Spliceosome associated proteins	RNA helicase like proteins	1653	DDX1	DEAD (Asp-Glu-Ala-Asp) box helicase 1	0.06
397	K11594	Other splicing related proteins	Spliceosome associated proteins	RNA helicase like proteins	1654	DDX3X	DEAD (Asp-Glu-Ala-Asp) box helicase 3, X-linked	-0.623333
398	K17642	Other splicing related proteins	Spliceosome associated proteins	RNA helicase like proteins	8653	DDX3Y	DEAD (Asp-Glu-Ala-Asp) box helicase 3, Y-linked	-0.346667
399	K13178	Other splicing related proteins	Spliceosome associated proteins	RNA helicase like proteins	10521	DDX17	DEAD (Asp-Glu-Ala-Asp) box helicase 17	0.37
400	K13179	Other splicing related proteins	Spliceosome associated proteins	RNA helicase like proteins	8886	DDX18	DEAD (Asp-Glu-Ala-Asp) box polypeptide 18	2.73
401	K13180	Other splicing related proteins	Spliceosome associated proteins	RNA helicase like proteins	203522	DDX26B	DEAD/H (Asp-Glu-Ala-Asp/His) box polypeptide 26B	0.386667
402	K13181	Other splicing related proteins	Spliceosome associated proteins	RNA helicase like proteins	55661	DDX27	DEAD (Asp-Glu-Ala-Asp) box polypeptide 27	1.75
403	K13182	Other splicing related proteins	Spliceosome associated proteins	RNA helicase like proteins	10212	DDX39A	DEAD (Asp-Glu-Ala-Asp) box polypeptide 39A	0.623333
404	K17043	Other splicing related proteins	Spliceosome associated proteins	RNA helicase like proteins	55510	DDX43	DEAD (Asp-Glu-Ala-Asp) box polypeptide 43	-0.34
405	K13183	Other splicing related proteins	Spliceosome associated proteins	RNA helicase like proteins	79009	DDX50	DEAD (Asp-Glu-Ala-Asp) box polypeptide 50	-0.71
406	K13184	Other splicing related proteins	Spliceosome associated proteins	RNA helicase like proteins	1660	DHX9	DEAH (Asp-Glu-Ala-His) box helicase 9	0.233333
407	K13185	Other splicing related proteins	Spliceosome associated proteins	RNA helicase like proteins	22907	DHX30	DEAH (Asp-Glu-Ala-His) box helicase 30	-2.15333
408	K14433	Other splicing related proteins	Spliceosome associated proteins	RNA helicase like proteins	165545	DQX1	DEAQ box RNA-dependent ATPase 1	-0.553333
409	K13186	Other splicing related proteins	Spliceosome associated proteins	RNA binding proteins	5935	RBM3	RNA binding motif (RNP1, RRM) protein 3	1.61667
410	K13187	Other splicing related proteins	Spliceosome associated proteins	RNA binding proteins	5936	RBM4	RNA binding motif protein 4	-1.17333
411	K13187	Other splicing related proteins	Spliceosome associated proteins	RNA binding proteins	83759	RBM4B	RNA binding motif protein 4B	1.23333
412	K13188	Other splicing related proteins	Spliceosome associated proteins	RNA binding proteins	10179	RBM7	RNA binding motif protein 7	-0.886667
413	K13189	Other splicing related proteins	Spliceosome associated proteins	RNA binding proteins	10432	RBM14	RNA binding motif protein 14	1.10667
414	K13190	Other splicing related proteins	Spliceosome associated proteins	RNA binding proteins	29890	RBM15B	RNA binding motif protein 15B	0.923333
415	K13190	Other splicing related proteins	Spliceosome associated proteins	RNA binding proteins	64783	RBM15	RNA binding motif protein 15	-1.31333
416	K13191	Other splicing related proteins	Spliceosome associated proteins	RNA binding proteins	22828	SCAF8	SR-related CTD-associated factor 8	-0.803333
417	K13192	Other splicing related proteins	Spliceosome associated proteins	RNA binding proteins	64062	RBM26	RNA binding motif protein 26	-0.596667
418	K13193	Other splicing related proteins	Spliceosome associated proteins	RNA binding proteins	54439	RBM27	RNA binding motif protein 27	0.916667
419	K12968	Other splicing related proteins	Spliceosome associated proteins	RNA binding proteins	103	ADAR	adenosine deaminase, RNA-specific	-0.81
420	K13194	Other splicing related proteins	Spliceosome associated proteins	RNA binding proteins	104	ADARB1	adenosine deaminase, RNA-specific, B1	0.77
421	K13194	Other splicing related proteins	Spliceosome associated proteins	RNA binding proteins	105	ADARB2	adenosine deaminase, RNA-specific, B2 (non-functional)	-0.206667
422	K11586	Other splicing related proteins	Spliceosome associated proteins	RNA binding proteins	11335	CBX3	chromobox homolog 3	-0.54
423	K13195	Other splicing related proteins	Spliceosome associated proteins	RNA binding proteins	1153	CIRBP	cold inducible RNA binding protein	1.79
424	K06099	Other splicing related proteins	Spliceosome associated proteins	RNA binding proteins	8531	YBX3	Y box binding protein 3	-0.78
425	K13196	Other splicing related proteins	Spliceosome associated proteins	RNA binding proteins	5977	DPF2	D4, zinc and double PHD fingers family 2	-0.74
426	K17391	Other splicing related proteins	Spliceosome associated proteins	RNA binding proteins	10642	IGF2BP1	insulin-like growth factor 2 mRNA binding protein 1	-0.283333
427	K13197	Other splicing related proteins	Spliceosome associated proteins	RNA binding proteins	10643	IGF2BP3	insulin-like growth factor 2 mRNA binding protein 3	0.96
428	K13198	Other splicing related proteins	Spliceosome associated proteins	RNA binding proteins	10657	KHDRBS1	KH domain containing, RNA binding, signal transduction associated 1	0.266667
429	K17843	Other splicing related proteins	Spliceosome associated proteins	RNA binding proteins	202559	KHDRBS2	KH domain containing, RNA binding, signal transduction associated 2	-0.213333
430	K14942	Other splicing related proteins	Spliceosome associated proteins	RNA binding proteins	10656	KHDRBS3	KH domain containing, RNA binding, signal transduction associated 3	-0.186667
431	K14943	Other splicing related proteins	Spliceosome associated proteins	RNA binding proteins	10150	MBNL2	muscleblind-like splicing regulator 2	0.136667
432	K14943	Other splicing related proteins	Spliceosome associated proteins	RNA binding proteins	4154	MBNL1	muscleblind-like splicing regulator 1	2.26
433	K14943	Other splicing related proteins	Spliceosome associated proteins	RNA binding proteins	55796	MBNL3	muscleblind-like splicing regulator 3	-0.0866667
434	K14944	Other splicing related proteins	Spliceosome associated proteins	RNA binding proteins	4857	NOVA1	neuro-oncological ventral antigen 1	2.36
435	K14944	Other splicing related proteins	Spliceosome associated proteins	RNA binding proteins	4858	NOVA2	neuro-oncological ventral antigen 2	0.393333
436	K14945	Other splicing related proteins	Spliceosome associated proteins	RNA binding proteins	9444	QKI	QKI, KH domain containing, RNA binding	0.99
437	K14946	Other splicing related proteins	Spliceosome associated proteins	RNA binding proteins	146713	RBFOX3	RNA binding protein, fox-1 homolog (C. elegans) 3	1.07667
438	K14946	Other splicing related proteins	Spliceosome associated proteins	RNA binding proteins	23543	RBFOX2	RNA binding protein, fox-1 homolog (C. elegans) 2	0.563333
439	K14946	Other splicing related proteins	Spliceosome associated proteins	RNA binding proteins	54715	RBFOX1	RNA binding protein, fox-1 homolog (C. elegans) 1	0.146667
440	K13199	Other splicing related proteins	Spliceosome associated proteins	RNA binding proteins	26135	SERBP1	SERPINE1 mRNA binding protein 1	-0.98
441	K13200	Other splicing related proteins	Spliceosome associated proteins	RNA binding proteins	55342	STRBP	spermatid perinuclear RNA binding protein	-0.843333
442	K13201	Other splicing related proteins	Spliceosome associated proteins	RNA binding proteins	7073	TIAL1	TIA1 cytotoxic granule-associated RNA binding protein-like 1	-0.553333
443	K13201	Other splicing related proteins	Spliceosome associated proteins	RNA binding proteins	7072	TIA1	TIA1 cytotoxic granule-associated RNA binding protein	1.58333
444	K13202	Other splicing related proteins	Spliceosome associated proteins	RNA binding proteins	114034	TOE1	target of EGR1, member 1 (nuclear)	0.693333
445	K13203	Other splicing related proteins	Spliceosome associated proteins	RNA binding proteins	51663	ZFR	zinc finger RNA binding protein	0.25
446	K13204	Other splicing related proteins	Spliceosome associated proteins	RNA binding proteins	284695	ZNF326	zinc finger protein 326	-0.843333
447	K13205	Other splicing related proteins	Spliceosome associated proteins	Other spliceosome associated proteins	25980	AAR2	AAR2 splicing factor homolog (S. cerevisiae)	0.153333
448	K13206	Other splicing related proteins	Spliceosome associated proteins	Other spliceosome associated proteins	84081	NSRP1	nuclear speckle splicing regulatory protein 1	0.173333
449	K08823	Other splicing related proteins	Spliceosome associated proteins	Other spliceosome associated proteins	1196	CLK2	CDC-like kinase 2	0.133333
450	K08823	Other splicing related proteins	Spliceosome associated proteins	Other spliceosome associated proteins	1198	CLK3	CDC-like kinase 3	0.03
451	K08823	Other splicing related proteins	Spliceosome associated proteins	Other spliceosome associated proteins	57396	CLK4	CDC-like kinase 4	0.466667
452	K08823	Other splicing related proteins	Spliceosome associated proteins	Other spliceosome associated proteins	1195	CLK1	CDC-like kinase 1	0.08
453	K13207	Other splicing related proteins	Spliceosome associated proteins	Other spliceosome associated proteins	11189	CELF3	CUGBP, Elav-like family member 3	0.373333
454	K13207	Other splicing related proteins	Spliceosome associated proteins	Other spliceosome associated proteins	10658	CELF1	CUGBP, Elav-like family member 1	-0.68
455	K13207	Other splicing related proteins	Spliceosome associated proteins	Other spliceosome associated proteins	10659	CELF2	CUGBP, Elav-like family member 2	-1.31
456	K13207	Other splicing related proteins	Spliceosome associated proteins	Other spliceosome associated proteins	56853	CELF4	CUGBP, Elav-like family member 4	-0.333333
457	K13207	Other splicing related proteins	Spliceosome associated proteins	Other spliceosome associated proteins	60677	CELF6	CUGBP, Elav-like family member 6	0.26
458	K13207	Other splicing related proteins	Spliceosome associated proteins	Other spliceosome associated proteins	60680	CELF5	CUGBP, Elav-like family member 5	-1.36667
459	K09526	Other splicing related proteins	Spliceosome associated proteins	Other spliceosome associated proteins	9829	DNAJC6	DnaJ (Hsp40) homolog, subfamily C, member 6	0.123333
460	K09528	Other splicing related proteins	Spliceosome associated proteins	Other spliceosome associated proteins	22826	DNAJC8	DnaJ (Hsp40) homolog, subfamily C, member 8	-1.10333
461	K09533	Other splicing related proteins	Spliceosome associated proteins	Other spliceosome associated proteins	23317	DNAJC13	DnaJ (Hsp40) homolog, subfamily C, member 13	0.193333
462	K13208	Other splicing related proteins	Spliceosome associated proteins	Other spliceosome associated proteins	1993	ELAVL2	ELAV like neuron-specific RNA binding protein 2	1.62667
463	K13208	Other splicing related proteins	Spliceosome associated proteins	Other spliceosome associated proteins	1995	ELAVL3	ELAV like neuron-specific RNA binding protein 3	0.246667
464	K13208	Other splicing related proteins	Spliceosome associated proteins	Other spliceosome associated proteins	1996	ELAVL4	ELAV like neuron-specific RNA binding protein 4	-0.58
465	K14947	Other splicing related proteins	Spliceosome associated proteins	Other spliceosome associated proteins	54845	ESRP1	epithelial splicing regulatory protein 1	0.246667
466	K14947	Other splicing related proteins	Spliceosome associated proteins	Other spliceosome associated proteins	80004	ESRP2	epithelial splicing regulatory protein 2	0.83
467	K13209	Other splicing related proteins	Spliceosome associated proteins	Other spliceosome associated proteins	2130	EWSR1	EWS RNA-binding protein 1	-0.886667
468	K13210	Other splicing related proteins	Spliceosome associated proteins	Other spliceosome associated proteins	8570	KHSRP	KH-type splicing regulatory protein	1.18
469	K13210	Other splicing related proteins	Spliceosome associated proteins	Other spliceosome associated proteins	8880	FUBP1	far upstream element (FUSE) binding protein 1	-0.54
470	K13210	Other splicing related proteins	Spliceosome associated proteins	Other spliceosome associated proteins	8939	FUBP3	far upstream element (FUSE) binding protein 3	0.563333
471	K13211	Other splicing related proteins	Spliceosome associated proteins	Other spliceosome associated proteins	94104	PAXBP1	PAX3 and PAX7 binding protein 1	1.01667
472	K13212	Other splicing related proteins	Spliceosome associated proteins	Other spliceosome associated proteins	51631	LUC7L2	LUC7-like 2 (S. cerevisiae)	0.04
473	K13213	Other splicing related proteins	Spliceosome associated proteins	Other spliceosome associated proteins	9782	MATR3	matrin 3	-0.683333
474	K13214	Other splicing related proteins	Spliceosome associated proteins	Other spliceosome associated proteins	4841	NONO	non-POU domain containing, octamer-binding	1.69667
475	K13215	Other splicing related proteins	Spliceosome associated proteins	Other spliceosome associated proteins	83714	NRIP2	nuclear receptor interacting protein 2	0.53
476	K06269	Other splicing related proteins	Spliceosome associated proteins	Other spliceosome associated proteins	5499	PPP1CA	protein phosphatase 1, catalytic subunit, alpha isozyme	1.14667
477	K06269	Other splicing related proteins	Spliceosome associated proteins	Other spliceosome associated proteins	5500	PPP1CB	protein phosphatase 1, catalytic subunit, beta isozyme	0.0166667
478	K06269	Other splicing related proteins	Spliceosome associated proteins	Other spliceosome associated proteins	5501	PPP1CC	protein phosphatase 1, catalytic subunit, gamma isozyme	1.44333
479	K13216	Other splicing related proteins	Spliceosome associated proteins	Other spliceosome associated proteins	5511	PPP1R8	protein phosphatase 1, regulatory subunit 8	-1.01
480	K02516	Other splicing related proteins	Spliceosome associated proteins	Other spliceosome associated proteins	10419	PRMT5	protein arginine methyltransferase 5	0.43
481	K08827	Other splicing related proteins	Spliceosome associated proteins	Other spliceosome associated proteins	8899	PRPF4B	pre-mRNA processing factor 4B	0.22
482	K13217	Other splicing related proteins	Spliceosome associated proteins	Other spliceosome associated proteins	55015	PRPF39	pre-mRNA processing factor 39	-1.08667
483	K13218	Other splicing related proteins	Spliceosome associated proteins	Other spliceosome associated proteins	5725	PTBP1	polypyrimidine tract binding protein 1	0.876667
484	K14948	Other splicing related proteins	Spliceosome associated proteins	Other spliceosome associated proteins	58155	PTBP2	polypyrimidine tract binding protein 2	0.496667
485	K17844	Other splicing related proteins	Spliceosome associated proteins	Other spliceosome associated proteins	9991	PTBP3	polypyrimidine tract binding protein 3	1.05333
486	K13219	Other splicing related proteins	Spliceosome associated proteins	Other spliceosome associated proteins	6421	SFPQ	splicing factor proline/glutamine-rich	-0.77
487	K15409	Other splicing related proteins	Spliceosome associated proteins	Other spliceosome associated proteins	6732	SRPK1	SRSF protein kinase 1	0.503333
488	K08831	Other splicing related proteins	Spliceosome associated proteins	Other spliceosome associated proteins	6733	SRPK2	SRSF protein kinase 2	-1.12667
489	K10884	Other splicing related proteins	Spliceosome associated proteins	Other spliceosome associated proteins	2547	XRCC6	X-ray repair complementing defective repair in Chinese hamster cells 6	0.11
490	K13220	Other splicing related proteins	Spliceosome associated proteins	Other spliceosome associated proteins	11193	WBP4	WW domain binding protein 4	-1.77
491	K13221	Other splicing related proteins	Spliceosome associated proteins	Other spliceosome associated proteins	79084	WDR77	WD repeat domain 77	-0.0233333

## Sheet: Mitosis_Associated
Gene_Symbol	KEGG_ID	Spliceosome_Subgroup	Reference_Mitosis_Association	Robust_Zscore
SFRS1	K12890	SR proteins	Hofmann (2010)	0.713333
SNRPD3	K11088	Sm proteins	Hofmann (2010)	3.89333
SNRPF	K11098	Sm proteins	Hofmann (2010)	NA
SNRPG	K11099	Sm proteins	Hofmann (2010)	NA
SF3A1	K12825	U2 snRNP specific	Hofmann (2010)	3.04333
SF3B1	K12828	U2 snRNP specific	Hofmann (2010)	4.00333
SNU13	K12845	U4/U6 snRNP specific	Hofmann (2010)	2.45333
EFTUD2	K12852	U5 snRNP specific	Hofmann (2010)	2.53333
PRPF6	K12855	U5 snRNP specific	Hofmann (2010)	-0.363333
PRPF8	K12856	U5 snRNP specific	Hofmann (2010)	2.12333
SNRNP200	K12854	U5 snRNP specific	Hofmann (2010)	2
SART1	K11984	U4/U6.U5 tri-snRNP specific	Hofmann (2010)	2.35667
CWC22	K13100	U4/U6.U5 tri-snRNP related	Rines (2008)	5.50667
PRPF19	K10599	Prp19 complex	Hofmann (2010, 2013)	0.913333
CDC5L	K12860	Prp19 complex	Hofmann (2010, 2013)	2.43667
BCAS2	K12861	Prp19 complex	Hofmann (2010, 2013)	2.24
PLRG1	K12862	Prp19 complex	Hofmann (2010, 2013)	1.42667
CWC15	K12863	Prp19 complex	Hofmann (2013)	1.14667
CTNNBL1	K12864	Prp19 complex	Hofmann (2010, 2013)	2.05667
HSPA8	K03283	Prp19 complex	Hofmann (2013)	0.43
SNW1	K06063	Prp19 related factors	Hofmann (2010)	2.06667
XAB2	K12867	Prp19 related factors	Hofmann (2010)	4.37667
BUD31	K12873	Prp19 related factors	Hofmann (2010)	-0.493333
ISY1	K12870	Prp19 related factors	Rines (2008)	3.12
IK	K13109	Complex B specific	Hofmann (2010)	0.853333
MFAP1	K13110	Complex B specific	Hofmann (2010)	0.916667
SMU1	K13111	Complex B specific	Rines (2008), Hofmann (2010)	1.43333
CDC40	K12816	STEPII factors	Hofmann (2010)	2.29
SLU7	K12819	STEPII factors	Hofmann (2010)	2.09
DHX8	K12818	STEPII factors	English (2012)	2.61
DDX41	K13116	Complex C specific	Hofmann (2010)	-1.33
SART3			Hofmann (2010)	-1.05333
